# Supplementary material for: Large-scale single-virus genomics uncovers hidden diversity of river water viruses and diversified gene profiles
Source: ISME J. 2024 Jul 8;18(1):wrae124. doi: 10.1093/ismejo/wrae124 (PMC11283719; doi:10.1093/ismejo/wrae124)
Supplement: Supplementary_Table1_wrae124 [file supplementary_table1_wrae124.xlsx]

## Sheet: Sheet1
Sample	Reads mapped to Lambda DNA	Reads mapped to Charomid 9-42 DNA	Predominant phage	Read mapping rate to predominant phage (%)
1	74030	0	Lambda	100
2	63152	65	Lambda	99.8972
3	366817	100	Lambda	99.9727
4	156776	550	Lambda	99.6504
5	69311	157	Lambda	99.774
6	100587	0	Lambda	100
7	126059	0	Lambda	100
8	77531	19	Lambda	99.9755
9	106854	0	Lambda	100
10	35008	6	Lambda	99.9829
11	77362	23	Lambda	99.9703
12	218066	2467	Lambda	98.8813
13	65392	46	Lambda	99.9297
14	478990	0	Lambda	100
15	161876	0	Lambda	100
16	53181	2	Lambda	99.9962
17	153743	43	Lambda	99.972
18	45554	17	Lambda	99.9627
19	158986	0	Lambda	100
20	61580	4	Lambda	99.9935
21	57360	10	Lambda	99.9826
22	52749	279	Lambda	99.4739
23	111092	34	Lambda	99.9694
24	11	466701	Charomid	99.9976
25	48994	36	Lambda	99.9266
26	75681	0	Lambda	100
27	50719	6	Lambda	99.9882
28	172169	68	Lambda	99.9605
29	256644	1	Lambda	99.9996
30	225144	0	Lambda	100
31	103466	7	Lambda	99.9932
32	265868	0	Lambda	100
33	188988	471	Lambda	99.7514
34	56541	2	Lambda	99.9965
35	295955	31	Lambda	99.9895
36	47525	0	Lambda	100
37	12	89824	Charomid	99.9866
38	63097	292	Lambda	99.5394
39	61410	314	Lambda	99.4913
40	71925	26	Lambda	99.9639
41	245691	39	Lambda	99.9841
42	360395	6	Lambda	99.9983
43	73533	17	Lambda	99.9769
44	178310	147	Lambda	99.9176
45	44548	3	Lambda	99.9933
46	119840	5	Lambda	99.9958
47	468379	20	Lambda	99.9957
48	68735	17	Lambda	99.9753
49	123889	1785	Lambda	98.5797
50	59819	1	Lambda	99.9983
51	34	51964	Charomid	99.9346
52	76595	0	Lambda	100
53	114016	72	Lambda	99.9369
54	69297	2	Lambda	99.9971
55	77838	0	Lambda	100
56	86561	4	Lambda	99.9954
57	606566	27	Lambda	99.9955
58	43180	1560	Lambda	96.5132
59	61258	6	Lambda	99.9902
60	357755	826	Lambda	99.7696
61	17	69059	Charomid	99.9754
62	1827304	0	Lambda	100
63	47592	155	Lambda	99.6754
64	111859	0	Lambda	100
65	64238	4	Lambda	99.9938
66	107633	82	Lambda	99.9239
67	59256	94	Lambda	99.8416
68	132034	0	Lambda	100
69	212134	0	Lambda	100
70	172264	0	Lambda	100
71	110949	2	Lambda	99.9982
72	66367	6	Lambda	99.991
73	296692	86	Lambda	99.971
74	525778	72	Lambda	99.9863
75	66	166886	Charomid	99.9605
76	696458	0	Lambda	100
77	129396	18	Lambda	99.9861
78	101046	29	Lambda	99.9713
79	81629	21	Lambda	99.9743
80	70804	0	Lambda	100
81	53761	2	Lambda	99.9963
82	70895	183	Lambda	99.7425
83	72057	2	Lambda	99.9972
84	193809	459	Lambda	99.7637
85	58869	5	Lambda	99.9915
86	55652	0	Lambda	100
87	104	279475	Charomid	99.9628
88	57163	23	Lambda	99.9598
89	157898	6	Lambda	99.9962
90	176224	102	Lambda	99.9422
91	94855	2056	Lambda	97.8785
92	193244	128	Lambda	99.9338
93	240684	31	Lambda	99.9871
94	1025322	28	Lambda	99.9973
95	58524	0	Lambda	100
96	321817	57	Lambda	99.9823
