# Supplementary material for: Large-scale single-virus genomics uncovers hidden diversity of river water viruses and diversified gene profiles
Source: ISME J. 2024 Jul 8;18(1):wrae124. doi: 10.1093/ismejo/wrae124 (PMC11283719; doi:10.1093/ismejo/wrae124)
Supplement: Supplementary_Table2_wrae124 [file supplementary_table2_wrae124.xlsx]

## Sheet: Sheet1
vSAG_id	Sequence ID	Concentration method	refseq_family_candidate	refseq_family	vogdb_family	direct_assigned_family	VC	VC_size	vOTU_checkV	contig_length	checkv_quality	completeness
NODE_1_length_10915_cov_41.030311_cutoff_26_type_linears	vMAG-0001	Suction filtration	Siphoviridae	NotDetermined	NotDetermined	Notdetermined	0	0	1038	10915	Low-quality	19.95
NODE_1_length_12529_cov_22.048702_cutoff_15_type_linears	vMAG-0002	Suction filtration	Siphoviridae	NotDetermined	NotDetermined	Notdetermined	0	0	1001	12529	Low-quality	24.49
NODE_1_length_35152_cov_23.008308_cutoff_15_type_circular	vMAG-0003	Suction filtration	Siphoviridae	Siphoviridae	NotDetermined	Siphoviridae	0	0	548	35152	Medium-quality	73.65
NODE_1_length_42314_cov_31.724465_cutoff_10_type_circular	vMAG-0004	Suction filtration	Siphoviridae	NotDetermined	NotDetermined	Notdetermined	VC_487_0	3	374	42314	Medium-quality	53.82
NODE_1_length_42600_cov_36.570551_cutoff_20_type_linears	vMAG-0005	Suction filtration	Siphoviridae	Siphoviridae	NotDetermined	Siphoviridae	VC_158_0	5	369	42600	Medium-quality	70.68
NODE_1_length_44765_cov_49.309983_cutoff_42_type_linears	vMAG-0006	Suction filtration	Siphoviridae	NotDetermined	NotDetermined	Notdetermined	0	0	330	44765	High-quality	99.4
NODE_1_length_64795_cov_20.868235_cutoff_10_type_linears	vMAG-0007	Suction filtration	Siphoviridae	NotDetermined	NotDetermined	Notdetermined	VC_488_0	2	154	64795	Medium-quality	87.11
NODE_1_length_64930_cov_20.843479_cutoff_5_type_linears	vMAG-0008	Suction filtration	Siphoviridae	NotDetermined	NotDetermined	Notdetermined	VC_488_0	2	154	64930	Medium-quality	87.1
NODE_1_length_95341_cov_3.951184_cutoff_0_type_circular	vMAG-0009	Suction filtration	Podoviridae	NotDetermined	NotDetermined	Notdetermined	VC_298_0	3	40	95341	Medium-quality	58.65
NODE_1_length_97297_cov_6.281496_cutoff_5_type_circular	vMAG-0010	Suction filtration	Siphoviridae	NotDetermined	NotDetermined	Notdetermined	VC_469_0	2	39	97297	Complete	100
NODE_10_length_16157_cov_11.471241_cutoff_10_type_linears	vMAG-0011	Suction filtration	Myoviridae	NotDetermined	NotDetermined	Notdetermined	0	0	932	16157	Low-quality	35.75
NODE_10_length_37497_cov_14.452609_cutoff_5_type_circular	vMAG-0012	Suction filtration	Podoviridae	NotDetermined	NotDetermined	Notdetermined	0	0	474	37497	Medium-quality	73.15
NODE_10_length_37625_cov_5.818044_cutoff_5_type_linears	vMAG-0013	Suction filtration	Siphoviridae	NotDetermined	NotDetermined	Notdetermined	0	0	470	37625	Medium-quality	55.37
NODE_10_length_41579_cov_4.504584_cutoff_0_type_circular	vMAG-0014	Suction filtration	Siphoviridae	NotDetermined	NotDetermined	Notdetermined	0	0	384	41579	Low-quality	44.48
NODE_11_length_11869_cov_22.340657_cutoff_10_type_linears	vMAG-0015	Suction filtration	Myoviridae	NotDetermined	NotDetermined	Notdetermined	0	0	1017	11869	Low-quality	22.07
NODE_11_length_36911_cov_12.083651_cutoff_5_type_circular	vMAG-0016	Suction filtration		NotDetermined	NotDetermined	Notdetermined	0	0	491	36911	Low-quality	33.72
NODE_11_length_37060_cov_8.277936_cutoff_5_type_linears	vMAG-0017	Suction filtration	Siphoviridae	NotDetermined	NotDetermined	Notdetermined	VC_469_0	2	484	37060	Medium-quality	52.76
NODE_11_length_40510_cov_2.667855_cutoff_0_type_circular	vMAG-0018	Suction filtration	Podoviridae	NotDetermined	NotDetermined	Notdetermined	VC_470_0	2	402	40510	Complete	100
NODE_12_length_11038_cov_10.795619_cutoff_10_type_linears	vMAG-0019	Suction filtration	Siphoviridae	Siphoviridae	NotDetermined	Siphoviridae	0	0	1035	11038	Low-quality	14.23
NODE_12_length_36564_cov_16.304992_cutoff_5_type_linears	vMAG-0020	Suction filtration	Siphoviridae	Siphoviridae	NotDetermined	Siphoviridae	VC_124_0	2	503	36564	High-quality	94.36
NODE_12_length_36643_cov_8.752328_cutoff_5_type_circular	vMAG-0021	Suction filtration	Siphoviridae	NotDetermined	NotDetermined	Notdetermined	0	0	501	36643	Low-quality	48.22
NODE_12_length_40433_cov_2.028557_cutoff_0_type_circular	vMAG-0022	Suction filtration	Myoviridae	NotDetermined	NotDetermined	Notdetermined	VC_472_0	2	406	40433	Complete	100
NODE_13_length_10275_cov_12.957726_cutoff_10_type_linears	vMAG-0023	Suction filtration	Siphoviridae	NotDetermined	NotDetermined	Notdetermined	0	0	1053	10275	Low-quality	16.48
NODE_13_length_31522_cov_10.188884_cutoff_5_type_circular	vMAG-0024	Suction filtration	Siphoviridae	NotDetermined	NotDetermined	Notdetermined	0	0	632	31522	Complete	100
NODE_13_length_36418_cov_5.041057_cutoff_5_type_linears	vMAG-0025	Suction filtration	Podoviridae	NotDetermined	NotDetermined	Notdetermined	VC_473_0	2	512	36418	Medium-quality	68.57
NODE_13_length_39100_cov_4.164216_cutoff_0_type_circular	vMAG-0026	Suction filtration	Siphoviridae	NotDetermined	NotDetermined	Notdetermined	0	0	442	39100	Low-quality	48.26
NODE_14_length_34115_cov_9.655879_cutoff_5_type_linears	vMAG-0027	Suction filtration	Siphoviridae	Siphoviridae	NotDetermined	Siphoviridae	VC_436_0	2	575	34115	Medium-quality	54.77
NODE_14_length_38533_cov_5.412357_cutoff_0_type_circular	vMAG-0028	Suction filtration	Siphoviridae	NotDetermined	NotDetermined	Notdetermined	VC_475_0	8	451	38533	Complete	100
NODE_15_length_30460_cov_7.572182_cutoff_5_type_linears	vMAG-0029	Suction filtration	Podoviridae	NotDetermined	NotDetermined	Notdetermined	0	0	654	30460	Medium-quality	58.38
NODE_15_length_37005_cov_2.850561_cutoff_0_type_circular	vMAG-0030	Suction filtration	Herelleviridae	NotDetermined	NotDetermined	Notdetermined	VC_480_0	2	487	37005	Complete	100
NODE_16_length_28930_cov_9.639170_cutoff_5_type_linears	vMAG-0031	Suction filtration	Lipothrixviridae	NotDetermined	NotDetermined	Notdetermined	0	0	680	28930	Medium-quality	70.79
NODE_16_length_36925_cov_19.979863_cutoff_0_type_circular	vMAG-0032	Suction filtration	Myoviridae	NotDetermined	NotDetermined	Notdetermined	VC_481_0	2	490	36925	Low-quality	42.53
NODE_17_length_28476_cov_8.394758_cutoff_5_type_linears	vMAG-0033	Suction filtration	Podoviridae	NotDetermined	NotDetermined	Notdetermined	VC_482_0	2	691	28476	Low-quality	48.21
NODE_17_length_3080_cov_2.897392_cutoff_5_type_circular	vMAG-0034	Suction filtration		NotDetermined	NotDetermined	Notdetermined	0	0	1142	3080	Low-quality	1.94
NODE_17_length_35954_cov_5.267675_cutoff_0_type_circular	vMAG-0035	Suction filtration	Siphoviridae	NotDetermined	NotDetermined	Notdetermined	VC_243_0	3	522	35954	Complete	100
NODE_18_length_28214_cov_8.967423_cutoff_5_type_linears	vMAG-0036	Suction filtration	Siphoviridae	Siphoviridae	NotDetermined	Siphoviridae	0	0	698	28214	Low-quality	46.71
NODE_18_length_34818_cov_1.571445_cutoff_0_type_circular	vMAG-0037	Suction filtration	Siphoviridae	NotDetermined	NotDetermined	Notdetermined	0	0	558	34818	Complete	100
NODE_19_length_26848_cov_9.125968_cutoff_5_type_linears	vMAG-0038	Suction filtration	Podoviridae	Podoviridae	NotDetermined	Podoviridae	0	0	719	26848	Low-quality	41.93
NODE_19_length_34718_cov_7.795872_cutoff_0_type_circular	vMAG-0039	Suction filtration	Siphoviridae	NotDetermined	NotDetermined	Notdetermined	VC_484_0	5	564	34718	Low-quality	35.5
NODE_2_length_21660_cov_49.658245_cutoff_20_type_linears	vMAG-0040	Suction filtration	Siphoviridae	NotDetermined	NotDetermined	Notdetermined	0	0	829	21660	Low-quality	33.7
NODE_2_length_37220_cov_16.517914_cutoff_10_type_circular	vMAG-0041	Suction filtration	Siphoviridae	NotDetermined	NotDetermined	Notdetermined	0	0	481	37220	Complete	100
NODE_2_length_50689_cov_11.899826_cutoff_10_type_linears	vMAG-0042	Suction filtration	Siphoviridae	NotDetermined	NotDetermined	Notdetermined	0	0	269	50689	Medium-quality	52.28
NODE_2_length_57229_cov_5.659259_cutoff_5_type_linears	vMAG-0043	Suction filtration	Siphoviridae	NotDetermined	NotDetermined	Notdetermined	VC_482_0	2	222	57229	High-quality	99.51
NODE_2_length_63542_cov_2.771253_cutoff_5_type_circular	vMAG-0044	Suction filtration	Siphoviridae	NotDetermined	NotDetermined	Notdetermined	0	0	163	63542	Medium-quality	74.69
NODE_2_length_80013_cov_4.031257_cutoff_0_type_circular	vMAG-0045	Suction filtration	Siphoviridae	NotDetermined	NotDetermined	Notdetermined	VC_496_0	3	65	80013	Complete	100
NODE_20_length_25402_cov_7.866113_cutoff_5_type_linears	vMAG-0046	Suction filtration	Siphoviridae	Siphoviridae	NotDetermined	Siphoviridae	VC_250_0	2	751	25402	Medium-quality	57.44
NODE_21_length_11111_cov_3.211854_cutoff_0_type_circular	vMAG-0047	Suction filtration	Myoviridae	NotDetermined	NotDetermined	Notdetermined	0	0	1032	11111	Low-quality	4.63
NODE_21_length_25289_cov_12.084731_cutoff_5_type_linears	vMAG-0048	Suction filtration	Herelleviridae	NotDetermined	NotDetermined	Notdetermined	0	0	753	25289	Low-quality	31.72
NODE_22_length_1583_cov_5.851648_cutoff_5_type_circular	vMAG-0049	Suction filtration		NotDetermined	NotDetermined	Notdetermined	0	0	1171	1583	Low-quality	3.36
NODE_22_length_24985_cov_6.784938_cutoff_5_type_linears	vMAG-0050	Suction filtration	Siphoviridae	NotDetermined	NotDetermined	Notdetermined	VC_490_0	2	758	24985	Low-quality	30.07
NODE_23_length_23362_cov_10.226985_cutoff_5_type_linears	vMAG-0051	Suction filtration	Siphoviridae	NotDetermined	NotDetermined	Notdetermined	0	0	789	23362	Medium-quality	56.74
NODE_24_length_21011_cov_6.508954_cutoff_5_type_linears	vMAG-0052	Suction filtration	Siphoviridae	NotDetermined	NotDetermined	Notdetermined	0	0	837	21011	Low-quality	14.46
NODE_25_length_20606_cov_9.526393_cutoff_5_type_linears	vMAG-0053	Suction filtration		NotDetermined	NotDetermined	Notdetermined	VC_492_0	2	849	20606	Low-quality	29.44
NODE_26_length_20556_cov_6.778697_cutoff_5_type_linears	vMAG-0054	Suction filtration	Phycodnaviridae	NotDetermined	NotDetermined	Notdetermined	VC_307_0	6	627	20556	Low-quality	30.75
NODE_27_length_19454_cov_6.451493_cutoff_5_type_linears	vMAG-0055	Suction filtration	Siphoviridae	NotDetermined	NotDetermined	Notdetermined	VC_311_0	3	868	19454	Low-quality	32.12
NODE_28_length_16366_cov_5.065706_cutoff_5_type_linears	vMAG-0056	Suction filtration	Siphoviridae	NotDetermined	NotDetermined	Notdetermined	VC_493_0	2	927	16366	Low-quality	41.47
NODE_29_length_16075_cov_10.694006_cutoff_5_type_linears	vMAG-0057	Suction filtration		NotDetermined	NotDetermined	Notdetermined	VC_494_0	2	935	16075	Low-quality	2.03
NODE_3_length_17548_cov_50.900408_cutoff_20_type_linears	vMAG-0058	Suction filtration	Podoviridae	Podoviridae	NotDetermined	Podoviridae	VC_227_0	6	899	17548	Low-quality	40.67
NODE_3_length_36330_cov_20.413667_cutoff_10_type_circular	vMAG-0059	Suction filtration	Myoviridae	NotDetermined	NotDetermined	Notdetermined	VC_481_0	2	490	36330	Low-quality	41.84
NODE_3_length_36564_cov_16.304992_cutoff_10_type_linears	vMAG-0060	Suction filtration	Siphoviridae	Siphoviridae	NotDetermined	Siphoviridae	VC_124_0	2	503	36564	High-quality	93.54
NODE_3_length_48637_cov_8.232055_cutoff_5_type_circular	vMAG-0061	Suction filtration	Siphoviridae	NotDetermined	NotDetermined	Notdetermined	VC_504_0	4	284	48637	Complete	100
NODE_3_length_52480_cov_7.505835_cutoff_5_type_linears	vMAG-0062	Suction filtration		NotDetermined	NotDetermined	Notdetermined	VC_505_0	2	257	52480	High-quality	100
NODE_3_length_53384_cov_2.528494_cutoff_0_type_circular	vMAG-0063	Suction filtration	Siphoviridae	NotDetermined	NotDetermined	Notdetermined	0	0	246	53384	Medium-quality	74.2
NODE_30_length_15746_cov_8.033805_cutoff_5_type_linears	vMAG-0064	Suction filtration	Myoviridae	NotDetermined	NotDetermined	Notdetermined	0	0	99	15746	Low-quality	23.91
NODE_31_length_15121_cov_6.375150_cutoff_5_type_linears	vMAG-0065	Suction filtration	Myoviridae	Myoviridae	NotDetermined	Myoviridae	VC_387_0	2	957	15121	Low-quality	32.27
NODE_32_length_14871_cov_5.794628_cutoff_5_type_linears	vMAG-0066	Suction filtration	Myoviridae	NotDetermined	NotDetermined	Notdetermined	0	0	960	14871	Low-quality	8.78
NODE_33_length_14111_cov_7.198656_cutoff_5_type_linears	vMAG-0067	Suction filtration	Myoviridae	NotDetermined	NotDetermined	Notdetermined	0	0	971	14111	Low-quality	30.48
NODE_34_length_13728_cov_6.353062_cutoff_5_type_linears	vMAG-0068	Suction filtration		NotDetermined	NotDetermined	Notdetermined	0	0	980	13728	Low-quality	19.21
NODE_35_length_13726_cov_5.920582_cutoff_5_type_linears	vMAG-0069	Suction filtration	Podoviridae	NotDetermined	NotDetermined	Notdetermined	VC_233_0	6	981	13726	Low-quality	22.82
NODE_36_length_13259_cov_5.775129_cutoff_5_type_linears	vMAG-0070	Suction filtration		NotDetermined	NotDetermined	Notdetermined	0	0	991	13259	Low-quality	35.91
NODE_37_length_12738_cov_9.405915_cutoff_5_type_linears	vMAG-0071	Suction filtration	Siphoviridae	NotDetermined	NotDetermined	Notdetermined	0	0	995	12738	Low-quality	29.26
NODE_38_length_12418_cov_5.680091_cutoff_5_type_linears	vMAG-0072	Suction filtration	Myoviridae	NotDetermined	NotDetermined	Notdetermined	0	0	1003	12418	Low-quality	6.09
NODE_4_length_28176_cov_19.700132_cutoff_10_type_linears	vMAG-0073	Suction filtration	Siphoviridae	NotDetermined	NotDetermined	Notdetermined	0	0	701	28176	Low-quality	37.03
NODE_4_length_33645_cov_12.929411_cutoff_10_type_circular	vMAG-0074	Suction filtration	Myoviridae	Myoviridae	NotDetermined	Myoviridae	VC_116_0	3	589	33645	Medium-quality	77.36
NODE_4_length_43915_cov_1.727893_cutoff_0_type_circular	vMAG-0075	Suction filtration	Myoviridae	NotDetermined	NotDetermined	Notdetermined	VC_509_0	2	345	43915	Complete	100
NODE_4_length_48380_cov_2.868112_cutoff_5_type_circular	vMAG-0076	Suction filtration	Podoviridae	NotDetermined	NotDetermined	Notdetermined	VC_504_0	4	290	48380	Complete	100
NODE_41_length_11708_cov_5.024955_cutoff_5_type_linears	vMAG-0077	Suction filtration	Podoviridae	NotDetermined	NotDetermined	Notdetermined	VC_233_0	6	1021	11708	Low-quality	30.81
NODE_42_length_10816_cov_5.745439_cutoff_5_type_linears	vMAG-0078	Suction filtration	Siphoviridae	NotDetermined	NotDetermined	Notdetermined	0	0	1041	10816	Low-quality	24.93
NODE_43_length_10285_cov_9.591160_cutoff_5_type_linears	vMAG-0079	Suction filtration	Myoviridae	NotDetermined	NotDetermined	Notdetermined	VC_368_0	2	1052	10285	Low-quality	26.66
NODE_46_length_5170_cov_8.587349_cutoff_5_type_linears	vMAG-0080	Suction filtration	Siphoviridae	NotDetermined	NotDetermined	Notdetermined	0	0	776	5170	Low-quality	13.16
NODE_5_length_28003_cov_11.304384_cutoff_10_type_linears	vMAG-0081	Suction filtration	Myoviridae	NotDetermined	NotDetermined	Notdetermined	0	0	704	28003	Low-quality	18.99
NODE_5_length_42778_cov_2.666245_cutoff_0_type_circular	vMAG-0082	Suction filtration	Myoviridae	NotDetermined	NotDetermined	Notdetermined	0	0	363	42778	Complete	100
NODE_5_length_45098_cov_6.433457_cutoff_5_type_circular	vMAG-0083	Suction filtration	Siphoviridae	NotDetermined	NotDetermined	Notdetermined	0	0	327	45098	Complete	100
NODE_5_length_47638_cov_6.498390_cutoff_5_type_linears	vMAG-0084	Suction filtration	Siphoviridae	NotDetermined	NotDetermined	Notdetermined	VC_512_0	3	297	47638	Medium-quality	71.16
NODE_6_length_27155_cov_14.115954_cutoff_10_type_linears	vMAG-0085	Suction filtration	Myoviridae	NotDetermined	NotDetermined	Notdetermined	VC_490_0	2	714	27155	Low-quality	31.38
NODE_6_length_42737_cov_2.082258_cutoff_0_type_circular	vMAG-0086	Suction filtration	Myoviridae	Myoviridae	NotDetermined	Myoviridae	VC_116_0	3	364	42737	Complete	100
NODE_6_length_44465_cov_2.239524_cutoff_5_type_circular	vMAG-0087	Suction filtration	Podoviridae	Podoviridae	NotDetermined	Podoviridae	VC_227_0	6	336	44465	Complete	100
NODE_6_length_45119_cov_7.781028_cutoff_5_type_linears	vMAG-0088	Suction filtration	Myoviridae	NotDetermined	NotDetermined	Notdetermined	0	0	326	45119	High-quality	99.87
NODE_7_length_25025_cov_16.394208_cutoff_10_type_linears	vMAG-0089	Suction filtration	Siphoviridae	NotDetermined	NotDetermined	Notdetermined	VC_368_0	2	757	25025	Medium-quality	60.65
NODE_7_length_40443_cov_5.291820_cutoff_5_type_linears	vMAG-0090	Suction filtration	Siphoviridae	NotDetermined	NotDetermined	Notdetermined	0	0	404	40443	High-quality	100
NODE_7_length_42491_cov_2.498891_cutoff_0_type_circular	vMAG-0091	Suction filtration	Myoviridae	NotDetermined	NotDetermined	Notdetermined	0	0	370	42491	Medium-quality	55.49
NODE_7_length_43080_cov_3.768351_cutoff_5_type_circular	vMAG-0092	Suction filtration	Podoviridae	NotDetermined	NotDetermined	Notdetermined	VC_514_0	2	356	43080	Complete	100
NODE_8_length_19913_cov_13.762054_cutoff_10_type_linears	vMAG-0093	Suction filtration	Siphoviridae	NotDetermined	NotDetermined	Notdetermined	0	0	861	19913	Low-quality	47.14
NODE_8_length_40436_cov_6.398050_cutoff_5_type_linears	vMAG-0094	Suction filtration	Podoviridae	NotDetermined	NotDetermined	Notdetermined	0	0	405	40436	Medium-quality	64.19
NODE_8_length_42371_cov_5.661561_cutoff_0_type_circular	vMAG-0095	Suction filtration	Myoviridae	NotDetermined	NotDetermined	Notdetermined	VC_515_0	4	372	42371	Complete	100
NODE_8_length_42925_cov_32.911234_cutoff_5_type_circular	vMAG-0096	Suction filtration	Siphoviridae	NotDetermined	NotDetermined	Notdetermined	VC_516_0	13	358	42925	Complete	100
NODE_9_length_18376_cov_26.433942_cutoff_10_type_linears	vMAG-0097	Suction filtration		NotDetermined	NotDetermined	Notdetermined	VC_467_0	10	572	18376	Medium-quality	50.99
NODE_9_length_39569_cov_16.254019_cutoff_5_type_linears	vMAG-0098	Suction filtration	Siphoviridae	NotDetermined	NotDetermined	Notdetermined	VC_311_0	3	429	39569	Medium-quality	53.55
NODE_9_length_40519_cov_6.948208_cutoff_5_type_circular	vMAG-0099	Suction filtration	Podoviridae	NotDetermined	NotDetermined	Notdetermined	0	0	401	40519	Complete	100
NODE_9_length_41594_cov_5.162177_cutoff_0_type_circular	vMAG-0100	Suction filtration	Siphoviridae	NotDetermined	NotDetermined	Notdetermined	VC_517_0	2	383	41594	Complete	100
kanda-virus-vSAG-FeCl-0383_1573_bin	vSAG-0001	Chemical flocculation	Siphoviridae	NotDetermined	NotDetermined	Notdetermined	VC_225_0	2	471	37618	Low-quality	36.3
kanda-virus-vSAG-FeCl-0382_2_contig	vSAG-0002	Chemical flocculation		NotDetermined	NotDetermined	Notdetermined	VC_675_0	3	990	13338	Low-quality	32.91
kanda-virus-vSAG-FeCl-0381_5177_bin	vSAG-0003	Chemical flocculation	Podoviridae	NotDetermined	NotDetermined	Notdetermined	VC_476_0	2	866	19637	Medium-quality	51.59
kanda-virus-vSAG-FeCl-0380_769_bin	vSAG-0004	Chemical flocculation	Myoviridae	NotDetermined	NotDetermined	Notdetermined	VC_622_0	18	427	24637	Low-quality	14.59
kanda-virus-vSAG-FeCl-0379_1_contig	vSAG-0005	Chemical flocculation		NotDetermined	NotDetermined	Notdetermined	0	0	1143	3055	Low-quality	4.45
kanda-virus-vSAG-FeCl-0378_5171_bin	vSAG-0006	Chemical flocculation	Siphoviridae	NotDetermined	NotDetermined	Notdetermined	VC_623_0	6	955	15291	Low-quality	39.47
kanda-virus-vSAG-FeCl-0377_3_contig	vSAG-0007	Chemical flocculation		NotDetermined	NotDetermined	Notdetermined	0	0	1121	4651	Low-quality	6.58
kanda-virus-vSAG-FeCl-0376_2381_bin	vSAG-0008	Chemical flocculation	Siphoviridae	NotDetermined	NotDetermined	Notdetermined	VC_517_0	2	383	10496	Low-quality	29.31
kanda-virus-vSAG-FeCl-0375_226_bin	vSAG-0009	Chemical flocculation	Siphoviridae	NotDetermined	NotDetermined	Notdetermined	VC_585_0	2	764	24748	Low-quality	45.22
kanda-virus-vSAG-FeCl-0373_4_contig	vSAG-0010	Chemical flocculation	Myoviridae	Myoviridae	NotDetermined	Myoviridae	0	0	427	937	Low-quality	2.34
kanda-virus-vSAG-FeCl-0372_2_contig	vSAG-0011	Chemical flocculation	Siphoviridae	NotDetermined	NotDetermined	Notdetermined	0	0	450	14171	Low-quality	36.49
kanda-virus-vSAG-FeCl-0371_2_contig	vSAG-0012	Chemical flocculation	Siphoviridae	NotDetermined	NotDetermined	Notdetermined	0	0	1087	7601	Low-quality	8.01
kanda-virus-vSAG-FeCl-0370_0_contig	vSAG-0013	Chemical flocculation	Siphoviridae	Siphoviridae	NotDetermined	Siphoviridae	0	0	1179	1259	Low-quality	2.67
kanda-virus-vSAG-FeCl-0369_5156_bin	vSAG-0014	Chemical flocculation	Myoviridae	NotDetermined	NotDetermined	Notdetermined	0	0	969	14347	Low-quality	37.48
kanda-virus-vSAG-FeCl-0368_4423_bin	vSAG-0015	Chemical flocculation	Podoviridae	NotDetermined	NotDetermined	Notdetermined	VC_623_0	6	826	21736	Medium-quality	55.92
kanda-virus-vSAG-FeCl-0367_5147_bin	vSAG-0016	Chemical flocculation	Myoviridae	Myoviridae	NotDetermined	Myoviridae	VC_59_0	2	529	35683	Low-quality	36.89
kanda-virus-vSAG-FeCl-0366_1_contig	vSAG-0017	Chemical flocculation	Siphoviridae	NotDetermined	NotDetermined	Notdetermined	VC_656_0	2	1019	11801	Low-quality	27.29
kanda-virus-vSAG-FeCl-0365_4947_bin	vSAG-0018	Chemical flocculation	Podoviridae	NotDetermined	NotDetermined	Notdetermined	0	0	618	32130	Medium-quality	81.11
kanda-virus-vSAG-FeCl-0364_0_contig	vSAG-0019	Chemical flocculation	Siphoviridae	NotDetermined	NotDetermined	Notdetermined	VC_673_0	2	1039	10868	Low-quality	8.2
kanda-virus-vSAG-FeCl-0363_5139_bin	vSAG-0020	Chemical flocculation	Podoviridae	NotDetermined	NotDetermined	Notdetermined	VC_243_0	3	553	34951	Medium-quality	84.86
kanda-virus-vSAG-FeCl-0362_2436_bin	vSAG-0021	Chemical flocculation	Siphoviridae	NotDetermined	NotDetermined	Notdetermined	VC_624_0	12	486	22604	Medium-quality	59.14
kanda-virus-vSAG-FeCl-0361_0_contig	vSAG-0022	Chemical flocculation	Myoviridae	NotDetermined	NotDetermined	Notdetermined	0	0	1109	5332	Low-quality	11.91
kanda-virus-vSAG-FeCl-0360_0_contig	vSAG-0023	Chemical flocculation	Siphoviridae	NotDetermined	NotDetermined	Notdetermined	0	0	48	5530	Low-quality	3.85
kanda-virus-vSAG-FeCl-0359_4_contig	vSAG-0024	Chemical flocculation	Siphoviridae	NotDetermined	NotDetermined	Notdetermined	0	0	451	7449	Low-quality	18.79
kanda-virus-vSAG-FeCl-0358_1_contig	vSAG-0025	Chemical flocculation	Myoviridae	Myoviridae	NotDetermined	Myoviridae	VC_565_0	1	692	1181	Low-quality	2.99
kanda-virus-vSAG-FeCl-0357_1_contig	vSAG-0026	Chemical flocculation		NotDetermined	NotDetermined	Notdetermined	0	0	1160	2069	Low-quality	5.21
kanda-virus-vSAG-FeCl-0356_1_contig	vSAG-0027	Chemical flocculation	Siphoviridae	NotDetermined	NotDetermined	Notdetermined	0	0	1119	4763	Low-quality	8.75
kanda-virus-vSAG-FeCl-0355_4_contig	vSAG-0028	Chemical flocculation		NotDetermined	NotDetermined	Notdetermined	0	0	1153	2422	Low-quality	5.49
kanda-virus-vSAG-FeCl-0354_2_contig	vSAG-0029	Chemical flocculation		NotDetermined	NotDetermined	Notdetermined	0	0	1189	754	Low-quality	2
kanda-virus-vSAG-FeCl-0353_240_bin	vSAG-0030	Chemical flocculation		NotDetermined	NotDetermined	Notdetermined	0	0	339	6777	Low-quality	13.54
kanda-virus-vSAG-FeCl-0352_0_contig	vSAG-0031	Chemical flocculation		NotDetermined	NotDetermined	Notdetermined	VC_681_0	3	906	17189	Low-quality	1.39
kanda-virus-vSAG-FeCl-0351_0_contig	vSAG-0032	Chemical flocculation	Siphoviridae	NotDetermined	NotDetermined	Notdetermined	0	0	862	19847	Low-quality	16.67
kanda-virus-vSAG-FeCl-0350_4_contig	vSAG-0033	Chemical flocculation	Myoviridae	NotDetermined	NotDetermined	Notdetermined	VC_650_0	4	565	34630	Medium-quality	52.96
kanda-virus-vSAG-FeCl-0349_2618_bin	vSAG-0034	Chemical flocculation		NotDetermined	NotDetermined	Notdetermined	0	0	638	31198	Low-quality	18.22
kanda-virus-vSAG-FeCl-0348_1_contig	vSAG-0035	Chemical flocculation	Siphoviridae	NotDetermined	NotDetermined	Notdetermined	0	0	759	24964	Low-quality	15.49
kanda-virus-vSAG-FeCl-0347_3_contig	vSAG-0036	Chemical flocculation	Myoviridae	NotDetermined	NotDetermined	Notdetermined	0	0	984	13655	Low-quality	31.42
kanda-virus-vSAG-FeCl-0346_1_contig	vSAG-0037	Chemical flocculation		NotDetermined	NotDetermined	Notdetermined	VC_468_0	2	1156	2321	Low-quality	1.59
kanda-virus-vSAG-FeCl-0345_1_contig	vSAG-0038	Chemical flocculation	Phycodnaviridae	NotDetermined	NotDetermined	Notdetermined	VC_680_0	4	886	18439	Low-quality	43.87
kanda-virus-vSAG-FeCl-0344_1_contig	vSAG-0039	Chemical flocculation		NotDetermined	NotDetermined	Notdetermined	0	0	1193	496	Low-quality	0.7
kanda-virus-vSAG-FeCl-0343_240_bin	vSAG-0040	Chemical flocculation	Siphoviridae	NotDetermined	NotDetermined	Notdetermined	0	0	441	24613	Medium-quality	56.78
kanda-virus-vSAG-FeCl-0342_2_contig	vSAG-0041	Chemical flocculation	Myoviridae	NotDetermined	NotDetermined	Notdetermined	0	0	987	13514	Low-quality	26.04
kanda-virus-vSAG-FeCl-0341_2202_bin	vSAG-0042	Chemical flocculation	Siphoviridae	NotDetermined	NotDetermined	Notdetermined	VC_614_0	3	600	24338	Medium-quality	61.06
kanda-virus-vSAG-FeCl-0340_2_contig	vSAG-0043	Chemical flocculation	Myoviridae	NotDetermined	NotDetermined	Notdetermined	VC_498_0	5	408	7870	Low-quality	10.88
kanda-virus-vSAG-FeCl-0339_6_contig	vSAG-0044	Chemical flocculation		NotDetermined	NotDetermined	Notdetermined	0	0	1137	3388	Low-quality	7.35
kanda-virus-vSAG-FeCl-0337_5016_bin	vSAG-0045	Chemical flocculation	Siphoviridae	NotDetermined	NotDetermined	Notdetermined	0	0	451	14884	Low-quality	37.44
kanda-virus-vSAG-FeCl-0336_1_contig	vSAG-0046	Chemical flocculation		NotDetermined	NotDetermined	Notdetermined	0	0	1084	7687	Low-quality	17.49
kanda-virus-vSAG-FeCl-0335_5072_bin	vSAG-0047	Chemical flocculation	Myoviridae	NotDetermined	NotDetermined	Notdetermined	0	0	36	97728	Low-quality	48.51
kanda-virus-vSAG-FeCl-0334_769_bin	vSAG-0048	Chemical flocculation	Podoviridae	NotDetermined	NotDetermined	Notdetermined	0	0	427	14242	Low-quality	8.66
kanda-virus-vSAG-FeCl-0333_0_contig	vSAG-0049	Chemical flocculation	Podoviridae	NotDetermined	NotDetermined	Notdetermined	0	0	33	8610	Low-quality	10.36
kanda-virus-vSAG-FeCl-0332_1984_bin	vSAG-0050	Chemical flocculation	Siphoviridae	NotDetermined	NotDetermined	Notdetermined	VC_688_0	2	740	25733	Low-quality	23.47
kanda-virus-vSAG-FeCl-0331_5061_bin	vSAG-0051	Chemical flocculation	Myoviridae	NotDetermined	NotDetermined	Notdetermined	0	0	663	29935	Low-quality	22.99
kanda-virus-vSAG-FeCl-0330_0_contig	vSAG-0052	Chemical flocculation	Podoviridae	NotDetermined	NotDetermined	Notdetermined	0	0	427	1657	Low-quality	3.1
kanda-virus-vSAG-FeCl-0329_1872_bin	vSAG-0053	Chemical flocculation		NotDetermined	NotDetermined	Notdetermined	VC_676_0	17	870	19411	Low-quality	23.7
kanda-virus-vSAG-FeCl-0328_3_contig	vSAG-0054	Chemical flocculation	Siphoviridae	Siphoviridae	NotDetermined	Siphoviridae	VC_234_0	36	460	11150	Low-quality	22.55
kanda-virus-vSAG-FeCl-0327_1_contig	vSAG-0055	Chemical flocculation	Siphoviridae	NotDetermined	NotDetermined	Notdetermined	VC_475_0	8	451	27625	Medium-quality	69.53
kanda-virus-vSAG-FeCl-0325_0_contig	vSAG-0056	Chemical flocculation		NotDetermined	NotDetermined	Notdetermined	0	0	1186	891	Low-quality	2.33
kanda-virus-vSAG-FeCl-0324_1_contig	vSAG-0057	Chemical flocculation	Siphoviridae	NotDetermined	NotDetermined	Notdetermined	VC_484_0	5	994	13037	Low-quality	17.98
kanda-virus-vSAG-FeCl-0323_240_bin	vSAG-0058	Chemical flocculation	Siphoviridae	NotDetermined	NotDetermined	Notdetermined	VC_234_0	36	810	22525	Low-quality	45.37
kanda-virus-vSAG-FeCl-0322_5_contig	vSAG-0059	Chemical flocculation	Myoviridae	Myoviridae	NotDetermined	Myoviridae	0	0	1159	2113	Low-quality	5.73
kanda-virus-vSAG-FeCl-0321_240_bin	vSAG-0060	Chemical flocculation	Myoviridae	NotDetermined	NotDetermined	Notdetermined	VC_257_0	4	424	14054	Low-quality	30.98
kanda-virus-vSAG-FeCl-0320_2_contig	vSAG-0061	Chemical flocculation	Siphoviridae	NotDetermined	NotDetermined	Notdetermined	VC_506_0	2	949	15494	Low-quality	33.16
kanda-virus-vSAG-FeCl-0319_712_bin	vSAG-0062	Chemical flocculation	Podoviridae	NotDetermined	NotDetermined	Notdetermined	0	0	725	26436	Low-quality	35.65
kanda-virus-vSAG-FeCl-0318_1_contig	vSAG-0063	Chemical flocculation		NotDetermined	NotDetermined	Notdetermined	0	0	1194	441	Low-quality	1.15
kanda-virus-vSAG-FeCl-0317_0_contig	vSAG-0064	Chemical flocculation		NotDetermined	NotDetermined	Notdetermined	0	0	1165	1850	Low-quality	4.17
kanda-virus-vSAG-FeCl-0316_2896_bin	vSAG-0065	Chemical flocculation		NotDetermined	NotDetermined	Notdetermined	VC_703_0	2	1016	11885	Low-quality	39.27
kanda-virus-vSAG-FeCl-0315_2_contig	vSAG-0066	Chemical flocculation	Podoviridae	Podoviridae	NotDetermined	Podoviridae	0	0	1139	3225	Low-quality	1.92
kanda-virus-vSAG-FeCl-0314_5016_bin	vSAG-0067	Chemical flocculation	Siphoviridae	NotDetermined	NotDetermined	Notdetermined	VC_475_0	8	451	35540	Medium-quality	89.44
kanda-virus-vSAG-FeCl-0313_2_contig	vSAG-0068	Chemical flocculation		NotDetermined	NotDetermined	Notdetermined	0	0	351	431	Low-quality	0.23
kanda-virus-vSAG-FeCl-0312_4_contig	vSAG-0069	Chemical flocculation	Siphoviridae	NotDetermined	NotDetermined	Notdetermined	VC_592_0	3	1046	10545	Low-quality	9.19
kanda-virus-vSAG-FeCl-0311_3447_bin	vSAG-0070	Chemical flocculation	Podoviridae	NotDetermined	NotDetermined	Notdetermined	0	0	926	16414	Low-quality	18.49
kanda-virus-vSAG-FeCl-0310_3447_bin	vSAG-0071	Chemical flocculation	Myoviridae	NotDetermined	NotDetermined	Notdetermined	0	0	709	27356	Low-quality	16.56
kanda-virus-vSAG-FeCl-0309_1_contig	vSAG-0072	Chemical flocculation	Siphoviridae	Siphoviridae	NotDetermined	Siphoviridae	VC_257_0	4	1022	11707	Low-quality	25.8
kanda-virus-vSAG-FeCl-0307_1_contig	vSAG-0073	Chemical flocculation	Podoviridae	NotDetermined	NotDetermined	Notdetermined	VC_393_0	2	879	18667	Low-quality	19.53
kanda-virus-vSAG-FeCl-0306_2_contig	vSAG-0074	Chemical flocculation	Siphoviridae	Siphoviridae	NotDetermined	Siphoviridae	0	0	427	723	Low-quality	1.78
kanda-virus-vSAG-FeCl-0305_1_contig	vSAG-0075	Chemical flocculation		NotDetermined	NotDetermined	Notdetermined	0	0	921	16549	Low-quality	42.09
kanda-virus-vSAG-FeCl-0303_1509_bin	vSAG-0076	Chemical flocculation	Siphoviridae	Siphoviridae	NotDetermined	Siphoviridae	0	0	825	21787	Low-quality	16.76
kanda-virus-vSAG-FeCl-0302_10_contig	vSAG-0077	Chemical flocculation	Siphoviridae	NotDetermined	NotDetermined	Notdetermined	0	0	616	32254	Medium-quality	54.96
kanda-virus-vSAG-FeCl-0301_0_contig	vSAG-0078	Chemical flocculation	Siphoviridae	Siphoviridae	NotDetermined	Siphoviridae	0	0	1180	1170	Low-quality	2.34
kanda-virus-vSAG-FeCl-0298_4853_bin	vSAG-0079	Chemical flocculation	Siphoviridae	NotDetermined	NotDetermined	Notdetermined	VC_694_0	3	807	22646	Low-quality	29.79
kanda-virus-vSAG-FeCl-0297_0_contig	vSAG-0080	Chemical flocculation		NotDetermined	NotDetermined	Notdetermined	VC_680_0	4	886	11697	Low-quality	27.83
kanda-virus-vSAG-FeCl-0296_2568_bin	vSAG-0081	Chemical flocculation		NotDetermined	NotDetermined	Notdetermined	VC_671_0	4	752	25313	Low-quality	40.92
kanda-virus-vSAG-FeCl-0295_4962_bin	vSAG-0082	Chemical flocculation		NotDetermined	NotDetermined	Notdetermined	0	0	744	25550	Low-quality	34.8
kanda-virus-vSAG-FeCl-0294_2_contig	vSAG-0083	Chemical flocculation	Herelleviridae	NotDetermined	NotDetermined	Notdetermined	VC_671_0	4	800	22856	Low-quality	36.94
kanda-virus-vSAG-FeCl-0293_0_contig	vSAG-0084	Chemical flocculation		NotDetermined	NotDetermined	Notdetermined	0	0	1172	1559	Low-quality	3.66
kanda-virus-vSAG-FeCl-0292_0_contig	vSAG-0085	Chemical flocculation	Drexlerviridae	NotDetermined	NotDetermined	Notdetermined	0	0	1057	10044	Low-quality	14.48
kanda-virus-vSAG-FeCl-0291_2143_bin	vSAG-0086	Chemical flocculation	Siphoviridae	NotDetermined	NotDetermined	Notdetermined	VC_474_0	29	450	26745	Medium-quality	67.78
kanda-virus-vSAG-FeCl-0290_3447_bin	vSAG-0087	Chemical flocculation	Myoviridae	NotDetermined	NotDetermined	Notdetermined	0	0	350	43360	Low-quality	26.15
kanda-virus-vSAG-FeCl-0289_1_contig	vSAG-0088	Chemical flocculation	Siphoviridae	NotDetermined	NotDetermined	Notdetermined	0	0	645	30888	Medium-quality	78.21
kanda-virus-vSAG-FeCl-0286_0_contig	vSAG-0089	Chemical flocculation		NotDetermined	NotDetermined	Notdetermined	0	0	1096	6429	Low-quality	14.64
kanda-virus-vSAG-FeCl-0285_3447_bin	vSAG-0090	Chemical flocculation	Iridoviridae	NotDetermined	NA	NotDetermined	0	0	42	94819	Low-quality	36.79
kanda-virus-vSAG-FeCl-0284_0_contig	vSAG-0091	Chemical flocculation	Phycodnaviridae	NotDetermined	NotDetermined	Notdetermined	VC_676_0	17	828	21671	Low-quality	20.31
kanda-virus-vSAG-FeCl-0283_3_contig	vSAG-0092	Chemical flocculation	Podoviridae	Podoviridae	NotDetermined	Podoviridae	0	0	1169	1683	Low-quality	4.43
kanda-virus-vSAG-FeCl-0282_712_bin	vSAG-0093	Chemical flocculation	Podoviridae	NotDetermined	NotDetermined	Notdetermined	VC_607_0	10	435	32488	Low-quality	17.6
kanda-virus-vSAG-FeCl-0281_0_contig	vSAG-0094	Chemical flocculation	Podoviridae	NotDetermined	NotDetermined	Notdetermined	VC_622_0	18	427	39587	Low-quality	38.85
kanda-virus-vSAG-FeCl-0280_1616_bin	vSAG-0095	Chemical flocculation	Podoviridae	NotDetermined	NotDetermined	Notdetermined	0	0	1074	8397	Low-quality	21.82
kanda-virus-vSAG-FeCl-0279_4_contig	vSAG-0096	Chemical flocculation	Podoviridae	NotDetermined	NotDetermined	Notdetermined	0	0	924	16478	Low-quality	21.75
kanda-virus-vSAG-FeCl-0278_226_bin	vSAG-0097	Chemical flocculation	Siphoviridae	NotDetermined	NotDetermined	Notdetermined	VC_590_0	5	446	29608	Medium-quality	72.05
kanda-virus-vSAG-FeCl-0277_2_contig	vSAG-0098	Chemical flocculation	Siphoviridae	NotDetermined	NotDetermined	Notdetermined	0	0	574	34179	Medium-quality	76.12
kanda-virus-vSAG-FeCl-0274_1_contig	vSAG-0099	Chemical flocculation		NotDetermined	NotDetermined	Notdetermined	0	0	1181	986	Low-quality	1.48
kanda-virus-vSAG-FeCl-0273_4_contig	vSAG-0100	Chemical flocculation		NotDetermined	NotDetermined	Notdetermined	0	0	1195	408	Low-quality	0.61
kanda-virus-vSAG-FeCl-0272_769_bin	vSAG-0101	Chemical flocculation	Siphoviridae	NotDetermined	NotDetermined	Notdetermined	VC_622_0	18	427	32717	Low-quality	33.52
kanda-virus-vSAG-FeCl-0271_0_contig	vSAG-0102	Chemical flocculation	Podoviridae	Podoviridae	NotDetermined	Podoviridae	0	0	1081	7784	Low-quality	8.14
kanda-virus-vSAG-FeCl-0270_2_contig	vSAG-0103	Chemical flocculation	Podoviridae	NotDetermined	Lavidaviridae	Lavidaviridae	VC_689_0	2	905	17252	Low-quality	9.63
kanda-virus-vSAG-FeCl-0269_226_bin	vSAG-0104	Chemical flocculation	Siphoviridae	NotDetermined	NotDetermined	Notdetermined	0	0	841	20955	Low-quality	27.53
kanda-virus-vSAG-FeCl-0268_0_contig	vSAG-0105	Chemical flocculation		NotDetermined	NotDetermined	Notdetermined	0	0	875	18936	Low-quality	1.53
kanda-virus-vSAG-FeCl-0267_226_bin	vSAG-0106	Chemical flocculation	Siphoviridae	NotDetermined	NotDetermined	Notdetermined	0	0	617	32174	Medium-quality	53.65
kanda-virus-vSAG-FeCl-0266_4901_bin	vSAG-0107	Chemical flocculation	Podoviridae	NotDetermined	NotDetermined	Notdetermined	VC_506_0	2	843	20938	Low-quality	45.25
kanda-virus-vSAG-FeCl-0265_1_contig	vSAG-0108	Chemical flocculation	Podoviridae	NotDetermined	NotDetermined	Notdetermined	VC_301_0	5	811	22491	Low-quality	13.14
kanda-virus-vSAG-FeCl-0263_4_contig	vSAG-0109	Chemical flocculation	Herelleviridae	NotDetermined	NotDetermined	Notdetermined	VC_468_0	2	1031	11196	Low-quality	19.61
kanda-virus-vSAG-FeCl-0262_1_contig	vSAG-0110	Chemical flocculation		NotDetermined	NotDetermined	Notdetermined	0	0	1190	697	Low-quality	1.42
kanda-virus-vSAG-FeCl-0261_2082_bin	vSAG-0111	Chemical flocculation	Phycodnaviridae	NotDetermined	NotDetermined	Notdetermined	VC_676_0	17	833	14743	Low-quality	16.74
kanda-virus-vSAG-FeCl-0260_2_contig	vSAG-0112	Chemical flocculation	Myoviridae	NotDetermined	NotDetermined	Notdetermined	0	0	956	15207	Low-quality	22.81
kanda-virus-vSAG-FeCl-0259_2_contig	vSAG-0113	Chemical flocculation	Siphoviridae	Siphoviridae	NotDetermined	Siphoviridae	VC_234_0	36	889	18266	Low-quality	37.42
kanda-virus-vSAG-FeCl-0258_226_bin	vSAG-0114	Chemical flocculation	Siphoviridae	NotDetermined	NotDetermined	Notdetermined	VC_655_0	4	1078	8155	Low-quality	14.59
kanda-virus-vSAG-FeCl-0257_769_bin	vSAG-0115	Chemical flocculation	Myoviridae	NotDetermined	NotDetermined	Notdetermined	VC_622_0	18	427	21734	Low-quality	12.78
kanda-virus-vSAG-FeCl-0256_1_contig	vSAG-0116	Chemical flocculation	Podoviridae	NotDetermined	NotDetermined	Notdetermined	0	0	734	25990	Low-quality	22.05
kanda-virus-vSAG-FeCl-0255_4873_bin	vSAG-0117	Chemical flocculation	Myoviridae	NotDetermined	NotDetermined	Notdetermined	VC_644_0	2	393	40990	Low-quality	26.84
kanda-virus-vSAG-FeCl-0254_4870_bin	vSAG-0118	Chemical flocculation	Podoviridae	NotDetermined	NotDetermined	Notdetermined	VC_233_0	6	830	21426	Medium-quality	57.91
kanda-virus-vSAG-FeCl-0253_1_contig	vSAG-0119	Chemical flocculation	Siphoviridae	NotDetermined	NotDetermined	Notdetermined	VC_663_0	2	631	31680	Medium-quality	86.49
kanda-virus-vSAG-FeCl-0252_3_contig	vSAG-0120	Chemical flocculation	Myoviridae	NotDetermined	NotDetermined	Notdetermined	VC_705_0	2	832	9247	Low-quality	20.93
kanda-virus-vSAG-FeCl-0251_0_contig	vSAG-0121	Chemical flocculation	Podoviridae	NotDetermined	NotDetermined	Notdetermined	0	0	467	37784	Low-quality	46.2
kanda-virus-vSAG-FeCl-0250_2_contig	vSAG-0122	Chemical flocculation	Podoviridae	NotDetermined	NotDetermined	Notdetermined	0	0	820	21949	Low-quality	35.55
kanda-virus-vSAG-FeCl-0249_1_contig	vSAG-0123	Chemical flocculation	Siphoviridae	NotDetermined	NotDetermined	Notdetermined	VC_475_0	8	451	22947	Medium-quality	57.73
kanda-virus-vSAG-FeCl-0248_0_contig	vSAG-0124	Chemical flocculation	Siphoviridae	NotDetermined	NotDetermined	Notdetermined	0	0	1015	11966	Low-quality	10.95
kanda-virus-vSAG-FeCl-0247_0_contig	vSAG-0125	Chemical flocculation	Siphoviridae	NotDetermined	NotDetermined	Notdetermined	0	0	1112	5137	Low-quality	3.17
kanda-virus-vSAG-FeCl-0246_1_contig	vSAG-0126	Chemical flocculation	Myoviridae	NotDetermined	NotDetermined	Notdetermined	VC_694_0	3	1086	7645	Low-quality	11.98
kanda-virus-vSAG-FeCl-0245_5_contig	vSAG-0127	Chemical flocculation	Siphoviridae	NotDetermined	NotDetermined	Notdetermined	0	0	1106	5576	Low-quality	6.41
kanda-virus-vSAG-FeCl-0244_1_contig	vSAG-0128	Chemical flocculation	Myoviridae	NotDetermined	NotDetermined	Notdetermined	0	0	773	24247	Low-quality	22.87
kanda-virus-vSAG-FeCl-0243_1_contig	vSAG-0129	Chemical flocculation		NotDetermined	NotDetermined	Notdetermined	0	0	451	12407	Low-quality	31.2
kanda-virus-vSAG-FeCl-0242_0_contig	vSAG-0130	Chemical flocculation		NotDetermined	NotDetermined	Notdetermined	0	0	1113	5115	Low-quality	12.39
kanda-virus-vSAG-FeCl-0241_4_contig	vSAG-0131	Chemical flocculation		NotDetermined	NotDetermined	Notdetermined	0	0	1062	9672	Low-quality	25.9
kanda-virus-vSAG-FeCl-0240_2_contig	vSAG-0132	Chemical flocculation	Myoviridae	NotDetermined	NotDetermined	Notdetermined	0	0	907	17012	Low-quality	15.54
kanda-virus-vSAG-FeCl-0239_226_bin	vSAG-0133	Chemical flocculation	Myoviridae	NotDetermined	NotDetermined	Notdetermined	VC_310_1	1	175	21180	Low-quality	18.83
kanda-virus-vSAG-FeCl-0238_1_contig	vSAG-0134	Chemical flocculation	Siphoviridae	NotDetermined	NotDetermined	Notdetermined	0	0	724	26447	Medium-quality	54.99
kanda-virus-vSAG-FeCl-0237_0_contig	vSAG-0135	Chemical flocculation	Myoviridae	NotDetermined	NotDetermined	Notdetermined	VC_705_0	2	832	21247	Low-quality	47.69
kanda-virus-vSAG-FeCl-0235_226_bin	vSAG-0136	Chemical flocculation	Siphoviridae	Siphoviridae	NotDetermined	Siphoviridae	0	0	996	12734	Low-quality	10.56
kanda-virus-vSAG-FeCl-0234_0_contig	vSAG-0137	Chemical flocculation	Siphoviridae	NotDetermined	NotDetermined	Notdetermined	VC_623_0	6	476	29330	Medium-quality	74.6
kanda-virus-vSAG-FeCl-0233_10_contig	vSAG-0138	Chemical flocculation	Podoviridae	NotDetermined	NotDetermined	Notdetermined	VC_448_0	3	890	18191	Low-quality	33.74
kanda-virus-vSAG-FeCl-0232_2_contig	vSAG-0139	Chemical flocculation	Myoviridae	NotDetermined	NotDetermined	Notdetermined	VC_704_0	2	968	14372	Low-quality	34.43
kanda-virus-vSAG-FeCl-0231_0_contig	vSAG-0140	Chemical flocculation	Myoviridae	Myoviridae	NotDetermined	Myoviridae	0	0	626	779	Low-quality	1.5
kanda-virus-vSAG-FeCl-0230_412_bin	vSAG-0141	Chemical flocculation	Siphoviridae	NotDetermined	NotDetermined	Notdetermined	VC_398_0	6	972	13910	Low-quality	30.01
kanda-virus-vSAG-FeCl-0228_407_bin	vSAG-0142	Chemical flocculation		NotDetermined	NotDetermined	Notdetermined	0	0	358	12675	Low-quality	26.95
kanda-virus-vSAG-FeCl-0226_1_contig	vSAG-0143	Chemical flocculation	Myoviridae	NotDetermined	NotDetermined	Notdetermined	VC_576_0	2	1027	11254	Low-quality	6.1
kanda-virus-vSAG-FeCl-0225_1_contig	vSAG-0144	Chemical flocculation		NotDetermined	NotDetermined	Notdetermined	0	0	948	15522	Low-quality	43.54
kanda-virus-vSAG-FeCl-0223_0_contig	vSAG-0145	Chemical flocculation	Siphoviridae	NotDetermined	NotDetermined	Notdetermined	VC_474_0	29	450	29040	Medium-quality	74.24
kanda-virus-vSAG-FeCl-0222_0_contig	vSAG-0146	Chemical flocculation	Siphoviridae	NotDetermined	NotDetermined	Notdetermined	VC_615_0	3	415	39858	High-quality	100
kanda-virus-vSAG-FeCl-0221_4348_bin	vSAG-0147	Chemical flocculation	Siphoviridae	NotDetermined	NotDetermined	Notdetermined	VC_615_0	3	415	18203	Low-quality	45.47
kanda-virus-vSAG-FeCl-0220_0_contig	vSAG-0148	Chemical flocculation	Myoviridae	NotDetermined	NotDetermined	Notdetermined	VC_704_0	2	660	30147	Medium-quality	64.3
kanda-virus-vSAG-FeCl-0219_2654_bin	vSAG-0149	Chemical flocculation	Siphoviridae	NotDetermined	NotDetermined	Notdetermined	VC_542_0	2	965	14525	Low-quality	35.61
kanda-virus-vSAG-FeCl-0218_2_contig	vSAG-0150	Chemical flocculation	Myoviridae	NotDetermined	NotDetermined	Notdetermined	0	0	1066	9319	Low-quality	6.56
kanda-virus-vSAG-FeCl-0217_769_bin	vSAG-0151	Chemical flocculation	Myoviridae	NotDetermined	NotDetermined	Notdetermined	VC_622_0	18	608	32761	Low-quality	36.28
kanda-virus-vSAG-FeCl-0216_0_contig	vSAG-0152	Chemical flocculation	Siphoviridae	NotDetermined	NotDetermined	Notdetermined	0	0	958	14919	Low-quality	38.61
kanda-virus-vSAG-FeCl-0215_240_bin	vSAG-0153	Chemical flocculation	Autographiviridae	NotDetermined	NotDetermined	Notdetermined	0	0	920	16560	Low-quality	33.06
kanda-virus-vSAG-FeCl-0214_0_contig	vSAG-0154	Chemical flocculation	Lavidaviridae	NotDetermined	Lavidaviridae	Lavidaviridae	VC_692_0	2	888	16133	Low-quality	4.07
kanda-virus-vSAG-FeCl-0213_2_contig	vSAG-0155	Chemical flocculation	Phycodnaviridae	NotDetermined	NotDetermined	Notdetermined	0	0	828	12614	Low-quality	20.13
kanda-virus-vSAG-FeCl-0212_1_contig	vSAG-0156	Chemical flocculation	Siphoviridae	Siphoviridae	NotDetermined	Siphoviridae	0	0	1089	7402	Low-quality	14.57
kanda-virus-vSAG-FeCl-0211_3_contig	vSAG-0157	Chemical flocculation		NotDetermined	NotDetermined	Notdetermined	0	0	1122	4639	Low-quality	7.24
kanda-virus-vSAG-FeCl-0210_4775_bin	vSAG-0158	Chemical flocculation	Podoviridae	NotDetermined	NotDetermined	Notdetermined	0	0	988	13511	Low-quality	31.79
kanda-virus-vSAG-FeCl-0209_1_contig	vSAG-0159	Chemical flocculation		NotDetermined	NotDetermined	Notdetermined	0	0	1196	374	Low-quality	0.35
kanda-virus-vSAG-FeCl-0208_0_contig	vSAG-0160	Chemical flocculation		NotDetermined	NotDetermined	Notdetermined	0	0	584	33730	Low-quality	38.31
kanda-virus-vSAG-FeCl-0207_0_contig	vSAG-0161	Chemical flocculation	Siphoviridae	NotDetermined	NotDetermined	Notdetermined	0	0	1051	10303	Low-quality	14.65
kanda-virus-vSAG-FeCl-0206_0_contig	vSAG-0162	Chemical flocculation	Myoviridae	NotDetermined	NotDetermined	Notdetermined	0	0	1002	12458	Low-quality	7.82
kanda-virus-vSAG-FeCl-0205_1_contig	vSAG-0163	Chemical flocculation	Siphoviridae	NotDetermined	NotDetermined	Notdetermined	0	0	1055	10238	Low-quality	17.24
kanda-virus-vSAG-FeCl-0204_0_contig	vSAG-0164	Chemical flocculation	Siphoviridae	NotDetermined	NotDetermined	Notdetermined	VC_586_0	5	221	23500	Low-quality	41.65
kanda-virus-vSAG-FeCl-0203_0_contig	vSAG-0165	Chemical flocculation	Siphoviridae	NotDetermined	NotDetermined	Notdetermined	0	0	925	16432	Low-quality	22.41
kanda-virus-vSAG-FeCl-0202_226_bin	vSAG-0166	Chemical flocculation	Siphoviridae	NotDetermined	NotDetermined	Notdetermined	VC_655_0	4	494	36895	Medium-quality	53.65
kanda-virus-vSAG-FeCl-0201_2143_bin	vSAG-0167	Chemical flocculation	Phycodnaviridae	NotDetermined	NotDetermined	Notdetermined	0	0	450	6605	Low-quality	17.09
kanda-virus-vSAG-FeCl-0200_0_contig	vSAG-0168	Chemical flocculation		NotDetermined	NotDetermined	Notdetermined	VC_480_0	2	487	7904	Low-quality	21.6
kanda-virus-vSAG-FeCl-0199_4756_bin	vSAG-0169	Chemical flocculation	Siphoviridae	Siphoviridae	NotDetermined	Siphoviridae	VC_653_0	2	985	13605	Low-quality	17.15
kanda-virus-vSAG-FeCl-0198_1_contig	vSAG-0170	Chemical flocculation		NotDetermined	NotDetermined	Notdetermined	0	0	1104	5669	Low-quality	3.01
kanda-virus-vSAG-FeCl-0197_0_contig	vSAG-0171	Chemical flocculation	Siphoviridae	NotDetermined	NotDetermined	Notdetermined	0	0	892	18001	Low-quality	45.5
kanda-virus-vSAG-FeCl-0195_0_contig	vSAG-0172	Chemical flocculation	Siphoviridae	Siphoviridae	NotDetermined	Siphoviridae	0	0	1085	7683	Low-quality	18.76
kanda-virus-vSAG-FeCl-0194_0_contig	vSAG-0173	Chemical flocculation		NotDetermined	NotDetermined	Notdetermined	0	0	1191	616	Low-quality	0.9
kanda-virus-vSAG-FeCl-0193_226_bin	vSAG-0174	Chemical flocculation	Siphoviridae	NotDetermined	NotDetermined	Notdetermined	0	0	696	28310	Low-quality	47.84
kanda-virus-vSAG-FeCl-0192_1_contig	vSAG-0175	Chemical flocculation	Myoviridae	NotDetermined	NotDetermined	Notdetermined	VC_703_0	2	922	16518	Medium-quality	54.58
kanda-virus-vSAG-FeCl-0191_4644_bin	vSAG-0176	Chemical flocculation	Podoviridae	NotDetermined	NotDetermined	Notdetermined	0	0	295	47901	Low-quality	45.19
kanda-virus-vSAG-FeCl-0190_0_contig	vSAG-0177	Chemical flocculation	Podoviridae	Podoviridae	NotDetermined	Podoviridae	VC_300_0	3	678	29045	Low-quality	28.59
kanda-virus-vSAG-FeCl-0189_0_contig	vSAG-0178	Chemical flocculation	Podoviridae	NotDetermined	NotDetermined	Notdetermined	VC_678_0	4	933	16119	Low-quality	16.87
kanda-virus-vSAG-FeCl-0188_4734_bin	vSAG-0179	Chemical flocculation	Siphoviridae	NotDetermined	NotDetermined	Notdetermined	0	0	950	15468	Low-quality	28.71
kanda-virus-vSAG-FeCl-0187_2_contig	vSAG-0180	Chemical flocculation	Siphoviridae	NotDetermined	NotDetermined	Notdetermined	VC_508_0	4	867	13599	Low-quality	9.92
kanda-virus-vSAG-FeCl-0186_0_contig	vSAG-0181	Chemical flocculation		NotDetermined	NotDetermined	Notdetermined	0	0	637	16066	Low-quality	21.76
kanda-virus-vSAG-FeCl-0185_3_contig	vSAG-0182	Chemical flocculation		NotDetermined	NotDetermined	Notdetermined	0	0	1154	2379	Low-quality	4.38
kanda-virus-vSAG-FeCl-0184_0_contig	vSAG-0183	Chemical flocculation		NotDetermined	NotDetermined	Notdetermined	0	0	992	13197	Low-quality	1.07
kanda-virus-vSAG-FeCl-0182_0_contig	vSAG-0184	Chemical flocculation	Myoviridae	NotDetermined	NotDetermined	Notdetermined	0	0	1050	10353	Low-quality	18.21
kanda-virus-vSAG-FeCl-0180_1_contig	vSAG-0185	Chemical flocculation		NotDetermined	NotDetermined	Notdetermined	VC_494_0	2	935	7338	Low-quality	0.92
kanda-virus-vSAG-FeCl-0179_0_contig	vSAG-0186	Chemical flocculation	Podoviridae	Podoviridae	NotDetermined	Podoviridae	VC_679_0	2	739	25778	Low-quality	23.64
kanda-virus-vSAG-FeCl-0178_769_bin	vSAG-0187	Chemical flocculation	Myoviridae	NotDetermined	NotDetermined	Notdetermined	VC_622_0	18	427	25535	Low-quality	15.15
kanda-virus-vSAG-FeCl-0177_1_contig	vSAG-0188	Chemical flocculation	Myoviridae	NotDetermined	NotDetermined	Notdetermined	0	0	1092	7056	Low-quality	6.94
kanda-virus-vSAG-FeCl-0176_3447_bin	vSAG-0189	Chemical flocculation	Podoviridae	NotDetermined	NotDetermined	Notdetermined	VC_392_0	2	61	47999	Medium-quality	55.27
kanda-virus-vSAG-FeCl-0175_3447_bin	vSAG-0190	Chemical flocculation	Podoviridae	NotDetermined	NotDetermined	Notdetermined	VC_572_0	2	897	17646	Low-quality	15.17
kanda-virus-vSAG-FeCl-0172_0_contig	vSAG-0191	Chemical flocculation	Siphoviridae	NotDetermined	NotDetermined	Notdetermined	VC_474_0	29	450	34087	Medium-quality	87.31
kanda-virus-vSAG-FeCl-0170_769_bin	vSAG-0192	Chemical flocculation	Podoviridae	NotDetermined	NotDetermined	Notdetermined	0	0	427	13890	Low-quality	14.55
kanda-virus-vSAG-FeCl-0169_0_contig	vSAG-0193	Chemical flocculation		NotDetermined	NotDetermined	Notdetermined	0	0	1155	2371	Low-quality	4.89
kanda-virus-vSAG-FeCl-0168_0_contig	vSAG-0194	Chemical flocculation		NotDetermined	NotDetermined	Notdetermined	0	0	118	3343	Low-quality	2.21
kanda-virus-vSAG-FeCl-0167_1_contig	vSAG-0195	Chemical flocculation	Myoviridae	Myoviridae	NotDetermined	Myoviridae	0	0	1120	4741	Low-quality	5.76
kanda-virus-vSAG-FeCl-0166_2_contig	vSAG-0196	Chemical flocculation	Podoviridae	NotDetermined	NotDetermined	Notdetermined	VC_702_0	2	997	12733	Low-quality	17.86
kanda-virus-vSAG-FeCl-0165_240_bin	vSAG-0197	Chemical flocculation	Siphoviridae	NotDetermined	NotDetermined	Notdetermined	0	0	424	19483	Low-quality	43.8
kanda-virus-vSAG-FeCl-0164_1_contig	vSAG-0198	Chemical flocculation	Myoviridae	NotDetermined	NotDetermined	Notdetermined	VC_388_0	2	782	23695	Low-quality	47.45
kanda-virus-vSAG-FeCl-0163_2143_bin	vSAG-0199	Chemical flocculation	Siphoviridae	NotDetermined	NotDetermined	Notdetermined	VC_474_0	29	450	24763	Medium-quality	62.75
kanda-virus-vSAG-FeCl-0162_4696_bin	vSAG-0200	Chemical flocculation	Podoviridae	NotDetermined	NotDetermined	Notdetermined	0	0	551	35055	Low-quality	29.43
kanda-virus-vSAG-FeCl-0160_0_contig	vSAG-0201	Chemical flocculation		NotDetermined	NotDetermined	Notdetermined	0	0	938	6154	Low-quality	14.64
kanda-virus-vSAG-FeCl-0159_226_bin	vSAG-0202	Chemical flocculation	Siphoviridae	NotDetermined	NotDetermined	Notdetermined	VC_396_2	1	128	68033	Medium-quality	68.27
kanda-virus-vSAG-FeCl-0158_240_bin	vSAG-0203	Chemical flocculation	Siphoviridae	NotDetermined	NotDetermined	Notdetermined	VC_234_0	36	962	14736	Low-quality	20.3
kanda-virus-vSAG-FeCl-0157_1_contig	vSAG-0204	Chemical flocculation	Podoviridae	NotDetermined	NotDetermined	Notdetermined	VC_582_0	2	942	15734	Low-quality	34.92
kanda-virus-vSAG-FeCl-0156_1_contig	vSAG-0205	Chemical flocculation	Podoviridae	NotDetermined	NotDetermined	Notdetermined	VC_539_0	2	567	8150	Low-quality	21.45
kanda-virus-vSAG-FeCl-0155_0_contig	vSAG-0206	Chemical flocculation		NotDetermined	NotDetermined	Notdetermined	VC_675_0	3	577	10276	Low-quality	24.92
kanda-virus-vSAG-FeCl-0154_2_contig	vSAG-0207	Chemical flocculation		NotDetermined	NotDetermined	Notdetermined	0	0	1151	2480	Low-quality	6.6
kanda-virus-vSAG-FeCl-0152_0_contig	vSAG-0208	Chemical flocculation	Podoviridae	NotDetermined	NotDetermined	Notdetermined	VC_478_0	5	468	37729	High-quality	99.4
kanda-virus-vSAG-FeCl-0151_240_bin	vSAG-0209	Chemical flocculation	Myoviridae	NotDetermined	NotDetermined	Notdetermined	0	0	602	10710	Low-quality	19.81
kanda-virus-vSAG-FeCl-0150_0_contig	vSAG-0210	Chemical flocculation	Siphoviridae	NotDetermined	NotDetermined	Notdetermined	0	0	1025	11337	Low-quality	18.82
kanda-virus-vSAG-FeCl-0149_0_contig	vSAG-0211	Chemical flocculation		NotDetermined	NotDetermined	Notdetermined	VC_676_0	17	870	16114	Low-quality	1.3
kanda-virus-vSAG-FeCl-0148_4_contig	vSAG-0212	Chemical flocculation		NotDetermined	NotDetermined	Notdetermined	0	0	1126	4208	Low-quality	11.41
kanda-virus-vSAG-FeCl-0147_0_contig	vSAG-0213	Chemical flocculation	Myoviridae	NotDetermined	NotDetermined	Notdetermined	0	0	1101	5864	Low-quality	7.18
kanda-virus-vSAG-FeCl-0146_3447_bin	vSAG-0214	Chemical flocculation	Podoviridae	NotDetermined	NotDetermined	Notdetermined	0	0	519	36103	Low-quality	35.63
kanda-virus-vSAG-FeCl-0145_3447_bin	vSAG-0215	Chemical flocculation	Iridoviridae	NotDetermined	Mimiviridae	Mimiviridae	0	0	180	62082	Low-quality	5.49
kanda-virus-vSAG-FeCl-0144_2_contig	vSAG-0216	Chemical flocculation	Myoviridae	Myoviridae	NotDetermined	Myoviridae	0	0	1141	3176	Low-quality	1.21
kanda-virus-vSAG-FeCl-0143_226_bin	vSAG-0217	Chemical flocculation		NotDetermined	NotDetermined	Notdetermined	0	0	1091	7128	Low-quality	6.51
kanda-virus-vSAG-FeCl-0142_1_contig	vSAG-0218	Chemical flocculation	Siphoviridae	NotDetermined	NotDetermined	Notdetermined	VC_508_0	4	912	16928	Low-quality	42.59
kanda-virus-vSAG-FeCl-0141_1_contig	vSAG-0219	Chemical flocculation	Myoviridae	NotDetermined	NotDetermined	Notdetermined	VC_686_0	2	367	17053	Low-quality	38.23
kanda-virus-vSAG-FeCl-0140_240_bin	vSAG-0220	Chemical flocculation	Myoviridae	NotDetermined	NotDetermined	Notdetermined	0	0	982	13724	Low-quality	21.33
kanda-virus-vSAG-FeCl-0139_0_contig	vSAG-0221	Chemical flocculation	Podoviridae	NotDetermined	NotDetermined	Notdetermined	0	0	943	15715	Low-quality	35.54
kanda-virus-vSAG-FeCl-0138_0_contig	vSAG-0222	Chemical flocculation		NotDetermined	NotDetermined	Notdetermined	VC_675_0	3	990	10848	Low-quality	27.02
kanda-virus-vSAG-FeCl-0137_0_contig	vSAG-0223	Chemical flocculation	Myoviridae	NotDetermined	NotDetermined	Notdetermined	0	0	1111	5157	Low-quality	9.55
kanda-virus-vSAG-FeCl-0136_2_contig	vSAG-0224	Chemical flocculation	Siphoviridae	Siphoviridae	NotDetermined	Siphoviridae	0	0	1173	1534	Low-quality	4.32
kanda-virus-vSAG-FeCl-0134_240_bin	vSAG-0225	Chemical flocculation	Siphoviridae	NotDetermined	NotDetermined	Notdetermined	VC_234_0	36	594	33381	Medium-quality	70.99
kanda-virus-vSAG-FeCl-0133_1_contig	vSAG-0226	Chemical flocculation	Myoviridae	NotDetermined	NotDetermined	Notdetermined	VC_398_0	6	871	19168	Low-quality	43.67
kanda-virus-vSAG-FeCl-0132_1613_bin	vSAG-0227	Chemical flocculation	Siphoviridae	NotDetermined	NotDetermined	Notdetermined	VC_477_0	5	459	30498	Medium-quality	76.55
kanda-virus-vSAG-FeCl-0131_240_bin	vSAG-0228	Chemical flocculation	Podoviridae	NotDetermined	NotDetermined	Notdetermined	VC_234_0	36	916	16609	Low-quality	35.89
kanda-virus-vSAG-FeCl-0129_240_bin	vSAG-0229	Chemical flocculation	Siphoviridae	NotDetermined	NotDetermined	Notdetermined	VC_234_0	36	835	21051	Low-quality	39.99
kanda-virus-vSAG-FeCl-0128_0_contig	vSAG-0230	Chemical flocculation	Siphoviridae	NotDetermined	NotDetermined	Notdetermined	0	0	1076	8223	Low-quality	16.76
kanda-virus-vSAG-FeCl-0127_0_contig	vSAG-0231	Chemical flocculation	Myoviridae	NotDetermined	NotDetermined	Notdetermined	0	0	941	15739	Low-quality	33.95
kanda-virus-vSAG-FeCl-0126_1_contig	vSAG-0232	Chemical flocculation	Podoviridae	NotDetermined	NotDetermined	Notdetermined	VC_227_0	6	605	32982	Medium-quality	67.97
kanda-virus-vSAG-FeCl-0125_0_contig	vSAG-0233	Chemical flocculation	Myoviridae	NotDetermined	NotDetermined	Notdetermined	VC_576_0	2	923	16516	Low-quality	30.64
kanda-virus-vSAG-FeCl-0124_2131_bin	vSAG-0234	Chemical flocculation	Myoviridae	Myoviridae	NotDetermined	Myoviridae	VC_538_0	7	567	10590	Low-quality	20.02
kanda-virus-vSAG-FeCl-0123_1_contig	vSAG-0235	Chemical flocculation	Myoviridae	Myoviridae	NotDetermined	Myoviridae	VC_236_0	2	1110	5287	Low-quality	8.2
kanda-virus-vSAG-FeCl-0122_2_contig	vSAG-0236	Chemical flocculation	Myoviridae	NotDetermined	NotDetermined	Notdetermined	0	0	110	12377	Low-quality	15.03
kanda-virus-vSAG-FeCl-0121_3447_bin	vSAG-0237	Chemical flocculation	Myoviridae	Myoviridae	NotDetermined	Myoviridae	VC_220_2	1	520	36033	Low-quality	18.41
kanda-virus-vSAG-FeCl-0120_226_bin	vSAG-0238	Chemical flocculation	Siphoviridae	NotDetermined	NotDetermined	Notdetermined	VC_639_0	4	722	26663	Medium-quality	67.3
kanda-virus-vSAG-FeCl-0119_712_bin	vSAG-0239	Chemical flocculation	Podoviridae	NotDetermined	NotDetermined	Notdetermined	VC_607_0	10	111	20417	Low-quality	26.95
kanda-virus-vSAG-FeCl-0118_1_contig	vSAG-0240	Chemical flocculation	Podoviridae	NotDetermined	NotDetermined	Notdetermined	0	0	940	15744	Low-quality	37.96
kanda-virus-vSAG-FeCl-0117_2_contig	vSAG-0241	Chemical flocculation	Podoviridae	NotDetermined	NotDetermined	Notdetermined	VC_629_0	2	804	22689	Low-quality	23.83
kanda-virus-vSAG-FeCl-0116_226_bin	vSAG-0242	Chemical flocculation	Siphoviridae	NotDetermined	NotDetermined	Notdetermined	VC_396_0	4	692	28379	Low-quality	26.71
kanda-virus-vSAG-FeCl-0115_240_bin	vSAG-0243	Chemical flocculation	Siphoviridae	NotDetermined	NotDetermined	Notdetermined	VC_234_0	36	602	32173	Medium-quality	65.92
kanda-virus-vSAG-FeCl-0113_1654_bin	vSAG-0244	Chemical flocculation	Siphoviridae	NotDetermined	NotDetermined	Notdetermined	0	0	577	7679	Low-quality	9.24
kanda-virus-vSAG-FeCl-0112_5_contig	vSAG-0245	Chemical flocculation	Myoviridae	NotDetermined	NotDetermined	Notdetermined	VC_664_0	2	1080	7970	Low-quality	9.45
kanda-virus-vSAG-FeCl-0111_226_bin	vSAG-0246	Chemical flocculation	Siphoviridae	NotDetermined	NotDetermined	Notdetermined	VC_597_0	3	742	25580	Low-quality	38.29
kanda-virus-vSAG-FeCl-0110_1_contig	vSAG-0247	Chemical flocculation	Podoviridae	NotDetermined	NotDetermined	Notdetermined	VC_470_0	2	402	14552	Low-quality	18.87
kanda-virus-vSAG-FeCl-0109_0_contig	vSAG-0248	Chemical flocculation	Siphoviridae	NotDetermined	NotDetermined	Notdetermined	0	0	864	19784	Low-quality	13.95
kanda-virus-vSAG-FeCl-0108_4564_bin	vSAG-0249	Chemical flocculation	Siphoviridae	NotDetermined	NotDetermined	Notdetermined	0	0	816	22126	Low-quality	6.41
kanda-virus-vSAG-FeCl-0107_1_contig	vSAG-0250	Chemical flocculation	Siphoviridae	NotDetermined	NotDetermined	Notdetermined	0	0	1044	10668	Low-quality	22.67
kanda-virus-vSAG-FeCl-0106_1_contig	vSAG-0251	Chemical flocculation	Siphoviridae	Siphoviridae	NotDetermined	Siphoviridae	0	0	1124	4314	Low-quality	10
kanda-virus-vSAG-FeCl-0105_3447_bin	vSAG-0252	Chemical flocculation	Myoviridae	NotDetermined	NotDetermined	Notdetermined	0	0	882	18593	Low-quality	8.88
kanda-virus-vSAG-FeCl-0104_3532_bin	vSAG-0253	Chemical flocculation	Myoviridae	NotDetermined	NotDetermined	Notdetermined	VC_691_0	2	172	63008	Low-quality	31.4
kanda-virus-vSAG-FeCl-0103_1_contig	vSAG-0254	Chemical flocculation	Myoviridae	NotDetermined	NotDetermined	Notdetermined	0	0	872	19098	Low-quality	10.07
kanda-virus-vSAG-FeCl-0102_226_bin	vSAG-0255	Chemical flocculation	Herelleviridae	NotDetermined	NotDetermined	Notdetermined	VC_396_0	4	929	16203	Low-quality	9.04
kanda-virus-vSAG-FeCl-0101_2436_bin	vSAG-0256	Chemical flocculation	Siphoviridae	NotDetermined	NotDetermined	Notdetermined	VC_624_0	12	486	21439	Medium-quality	57.18
kanda-virus-vSAG-FeCl-0100_0_contig	vSAG-0257	Chemical flocculation		NotDetermined	NotDetermined	Notdetermined	VC_681_0	3	906	9121	Low-quality	0.74
kanda-virus-vSAG-FeCl-0098_0_contig	vSAG-0258	Chemical flocculation		NotDetermined	NotDetermined	Notdetermined	0	0	1133	3600	Low-quality	10.64
kanda-virus-vSAG-FeCl-0097_0_contig	vSAG-0259	Chemical flocculation	Siphoviridae	NotDetermined	NotDetermined	Notdetermined	0	0	1070	9196	Low-quality	21.46
kanda-virus-vSAG-FeCl-0096_226_bin	vSAG-0260	Chemical flocculation	Myoviridae	NotDetermined	NotDetermined	Notdetermined	VC_655_0	4	989	13415	Low-quality	7.65
kanda-virus-vSAG-FeCl-0095_1_contig	vSAG-0261	Chemical flocculation		NotDetermined	NotDetermined	Notdetermined	0	0	1054	10264	Low-quality	11.99
kanda-virus-vSAG-FeCl-0094_728_bin	vSAG-0262	Chemical flocculation	Herelleviridae	NotDetermined	NotDetermined	Notdetermined	VC_52_0	2	283	48886	Low-quality	25.28
kanda-virus-vSAG-FeCl-0093_0_contig	vSAG-0263	Chemical flocculation	Siphoviridae	NotDetermined	NotDetermined	Notdetermined	VC_673_0	2	786	23420	Low-quality	14.67
kanda-virus-vSAG-FeCl-0092_1_contig	vSAG-0264	Chemical flocculation	Zobellviridae	Zobellviridae	NotDetermined	Zobellviridae	0	0	853	20422	Low-quality	44.5
kanda-virus-vSAG-FeCl-0091_0_contig	vSAG-0265	Chemical flocculation	Myoviridae	NotDetermined	NotDetermined	Notdetermined	0	0	767	24582	Medium-quality	63.4
kanda-virus-vSAG-FeCl-0090_0_contig	vSAG-0266	Chemical flocculation	Myoviridae	NotDetermined	NotDetermined	Notdetermined	0	0	918	16587	Low-quality	11.53
kanda-virus-vSAG-FeCl-0088_4510_bin	vSAG-0267	Chemical flocculation	Autolykiviridae	NotDetermined	NotDetermined	Notdetermined	0	0	741	25622	Low-quality	23.02
kanda-virus-vSAG-FeCl-0087_1_contig	vSAG-0268	Chemical flocculation	Myoviridae	NotDetermined	NotDetermined	Notdetermined	VC_654_0	3	556	10881	Low-quality	16.4
kanda-virus-vSAG-FeCl-0086_1870_bin	vSAG-0269	Chemical flocculation	Schitoviridae	NotDetermined	NotDetermined	Notdetermined	VC_627_0	3	788	23397	Low-quality	25.08
kanda-virus-vSAG-FeCl-0085_4499_bin	vSAG-0270	Chemical flocculation		NotDetermined	NotDetermined	Notdetermined	0	0	961	14822	Low-quality	13.16
kanda-virus-vSAG-FeCl-0084_4497_bin	vSAG-0271	Chemical flocculation	Myoviridae	NotDetermined	NotDetermined	Notdetermined	0	0	880	18632	Low-quality	12.18
kanda-virus-vSAG-FeCl-0083_1348_bin	vSAG-0272	Chemical flocculation	Siphoviridae	NotDetermined	NotDetermined	Notdetermined	VC_256_0	14	911	16955	Low-quality	39.36
kanda-virus-vSAG-FeCl-0082_1_contig	vSAG-0273	Chemical flocculation	Siphoviridae	Siphoviridae	NotDetermined	Siphoviridae	0	0	1183	922	Low-quality	1.82
kanda-virus-vSAG-FeCl-0081_0_contig	vSAG-0274	Chemical flocculation	Herelleviridae	Herelleviridae	NotDetermined	Herelleviridae	0	0	668	1079	Low-quality	2.1
kanda-virus-vSAG-FeCl-0080_3447_bin	vSAG-0275	Chemical flocculation	Myoviridae	Myoviridae	NotDetermined	Myoviridae	0	0	944	15662	Low-quality	9.39
kanda-virus-vSAG-FeCl-0079_226_bin	vSAG-0276	Chemical flocculation	Siphoviridae	NotDetermined	NotDetermined	Notdetermined	0	0	952	15366	Low-quality	18.24
kanda-virus-vSAG-FeCl-0078_0_contig	vSAG-0277	Chemical flocculation	Myoviridae	NotDetermined	NotDetermined	Notdetermined	VC_485_0	6	1009	12254	Low-quality	16.98
kanda-virus-vSAG-FeCl-0077_4480_bin	vSAG-0278	Chemical flocculation	Myoviridae	NotDetermined	NotDetermined	Notdetermined	0	0	117	69767	Low-quality	14.45
kanda-virus-vSAG-FeCl-0076_1_contig	vSAG-0279	Chemical flocculation	Herelleviridae	NotDetermined	NotDetermined	Notdetermined	VC_671_0	4	800	20098	Low-quality	32.49
kanda-virus-vSAG-FeCl-0075_4469_bin	vSAG-0280	Chemical flocculation	Myoviridae	NotDetermined	NotDetermined	Notdetermined	0	0	1040	10821	Low-quality	5.94
kanda-virus-vSAG-FeCl-0074_1832_bin	vSAG-0281	Chemical flocculation	Siphoviridae	NotDetermined	NotDetermined	Notdetermined	VC_682_0	2	860	7636	Low-quality	2.64
kanda-virus-vSAG-FeCl-0073_1_contig	vSAG-0282	Chemical flocculation	Autographiviridae	NotDetermined	NotDetermined	Notdetermined	0	0	1059	9926	Low-quality	22.97
kanda-virus-vSAG-FeCl-0072_226_bin	vSAG-0283	Chemical flocculation	Ackermannviridae	NotDetermined	NotDetermined	Notdetermined	0	0	954	15319	Low-quality	12.76
kanda-virus-vSAG-FeCl-0071_0_contig	vSAG-0284	Chemical flocculation	Podoviridae	NotDetermined	NotDetermined	Notdetermined	VC_678_0	4	784	19491	Low-quality	20.4
kanda-virus-vSAG-FeCl-0069_1_contig	vSAG-0285	Chemical flocculation	Myoviridae	NotDetermined	NotDetermined	Notdetermined	0	0	1072	8955	Low-quality	17.42
kanda-virus-vSAG-FeCl-0068_375_bin	vSAG-0286	Chemical flocculation	Siphoviridae	NotDetermined	NotDetermined	Notdetermined	VC_618_0	2	681	19079	Low-quality	46.87
kanda-virus-vSAG-FeCl-0067_0_contig	vSAG-0287	Chemical flocculation	Podoviridae	NotDetermined	NotDetermined	Notdetermined	VC_478_0	5	468	34848	High-quality	91.43
kanda-virus-vSAG-FeCl-0066_82_bin	vSAG-0288	Chemical flocculation		NotDetermined	NotDetermined	Notdetermined	0	0	1061	9872	Low-quality	25.64
kanda-virus-vSAG-FeCl-0065_0_contig	vSAG-0289	Chemical flocculation	Siphoviridae	NotDetermined	NotDetermined	Notdetermined	0	0	450	16032	Low-quality	41.02
kanda-virus-vSAG-FeCl-0064_3_bin	vSAG-0290	Chemical flocculation	Myoviridae	NotDetermined	NotDetermined	Notdetermined	VC_562_0	3	657	16390	Low-quality	24.17
kanda-virus-vSAG-FeCl-0063_226_bin	vSAG-0291	Chemical flocculation		NotDetermined	NotDetermined	Notdetermined	VC_647_0	2	970	14168	Low-quality	11.33
kanda-virus-vSAG-FeCl-0062_3447_bin	vSAG-0292	Chemical flocculation	Myoviridae	NotDetermined	NotDetermined	Notdetermined	0	0	205	58968	Low-quality	11.96
kanda-virus-vSAG-FeCl-0061_4428_bin	vSAG-0293	Chemical flocculation		NotDetermined	NotDetermined	Notdetermined	VC_395_0	4	778	6859	Low-quality	3.76
kanda-virus-vSAG-FeCl-0060_2_contig	vSAG-0294	Chemical flocculation	Siphoviridae	NotDetermined	NotDetermined	Notdetermined	0	0	1128	3905	Low-quality	9.74
kanda-virus-vSAG-FeCl-0058_3_contig	vSAG-0295	Chemical flocculation		NotDetermined	NotDetermined	Notdetermined	0	0	1136	3399	Low-quality	10.11
kanda-virus-vSAG-FeCl-0057_2_contig	vSAG-0296	Chemical flocculation	Podoviridae	Podoviridae	NotDetermined	Podoviridae	VC_395_0	4	1088	7562	Low-quality	7.3
kanda-virus-vSAG-FeCl-0056_2_contig	vSAG-0297	Chemical flocculation	Myoviridae	NotDetermined	NotDetermined	Notdetermined	0	0	1011	12159	Low-quality	18.39
kanda-virus-vSAG-FeCl-0054_0_contig	vSAG-0298	Chemical flocculation	Podoviridae	NotDetermined	NotDetermined	Notdetermined	VC_479_0	3	559	34804	High-quality	92.62
kanda-virus-vSAG-FeCl-0053_1_contig	vSAG-0299	Chemical flocculation	Herelleviridae	NotDetermined	NotDetermined	Notdetermined	VC_623_0	6	903	17268	Low-quality	42.99
kanda-virus-vSAG-FeCl-0052_0_contig	vSAG-0300	Chemical flocculation	Myoviridae	NotDetermined	NotDetermined	Notdetermined	VC_686_0	2	367	42625	High-quality	95.9
kanda-virus-vSAG-FeCl-0051_2143_bin	vSAG-0301	Chemical flocculation	Siphoviridae	NotDetermined	NotDetermined	Notdetermined	VC_474_0	29	450	20876	Medium-quality	54.06
kanda-virus-vSAG-FeCl-0050_2_contig	vSAG-0302	Chemical flocculation	Myoviridae	NotDetermined	NotDetermined	Notdetermined	0	0	499	1884	Low-quality	4.5
kanda-virus-vSAG-FeCl-0049_0_contig	vSAG-0303	Chemical flocculation	Myoviridae	NotDetermined	NotDetermined	Notdetermined	VC_234_0	36	885	18445	Low-quality	37.3
kanda-virus-vSAG-FeCl-0048_2436_bin	vSAG-0304	Chemical flocculation	Siphoviridae	NotDetermined	NotDetermined	Notdetermined	VC_624_0	12	486	25812	Low-quality	27.93
kanda-virus-vSAG-FeCl-0047_1654_bin	vSAG-0305	Chemical flocculation	Siphoviridae	NotDetermined	NotDetermined	Notdetermined	VC_674_0	7	577	18296	Low-quality	44.93
kanda-virus-vSAG-FeCl-0046_4400_bin	vSAG-0306	Chemical flocculation	Myoviridae	NotDetermined	NotDetermined	Notdetermined	0	0	721	26718	Low-quality	45.26
kanda-virus-vSAG-FeCl-0045_1_contig	vSAG-0307	Chemical flocculation	Siphoviridae	NotDetermined	NotDetermined	Notdetermined	0	0	979	13757	Low-quality	13.93
kanda-virus-vSAG-FeCl-0044_0_contig	vSAG-0308	Chemical flocculation	Myoviridae	NotDetermined	NotDetermined	Notdetermined	VC_574_0	2	858	20210	Low-quality	11.97
kanda-virus-vSAG-FeCl-0043_769_bin	vSAG-0309	Chemical flocculation	Podoviridae	NotDetermined	NotDetermined	Notdetermined	VC_622_0	18	427	24201	Low-quality	21.26
kanda-virus-vSAG-FeCl-0042_1872_bin	vSAG-0310	Chemical flocculation		NotDetermined	NotDetermined	Notdetermined	VC_676_0	17	870	11602	Low-quality	0.94
kanda-virus-vSAG-FeCl-0041_0_contig	vSAG-0311	Chemical flocculation	Siphoviridae	NotDetermined	NotDetermined	Notdetermined	0	0	1103	5796	Low-quality	3.3
kanda-virus-vSAG-FeCl-0039_1_contig	vSAG-0312	Chemical flocculation	Siphoviridae	NotDetermined	NotDetermined	Notdetermined	0	0	1065	9410	Low-quality	24.37
kanda-virus-vSAG-FeCl-0038_0_contig	vSAG-0313	Chemical flocculation	Phycodnaviridae	NotDetermined	NotDetermined	Notdetermined	VC_676_0	17	833	19758	Low-quality	18.51
kanda-virus-vSAG-FeCl-0037_4388_bin	vSAG-0314	Chemical flocculation	Podoviridae	NotDetermined	NotDetermined	Notdetermined	0	0	812	22369	Medium-quality	60.54
kanda-virus-vSAG-FeCl-0036_1_contig	vSAG-0315	Chemical flocculation	Myoviridae	NotDetermined	NotDetermined	Notdetermined	VC_302_0	3	74	26810	Low-quality	26.16
kanda-virus-vSAG-FeCl-0034_2143_bin	vSAG-0316	Chemical flocculation	Siphoviridae	NotDetermined	NotDetermined	Notdetermined	VC_474_0	29	450	28555	Medium-quality	73.2
kanda-virus-vSAG-FeCl-0033_2143_bin	vSAG-0317	Chemical flocculation	Siphoviridae	NotDetermined	NotDetermined	Notdetermined	VC_474_0	29	450	27619	Medium-quality	70.14
kanda-virus-vSAG-FeCl-0030_0_contig	vSAG-0318	Chemical flocculation	Siphoviridae	Siphoviridae	NotDetermined	Siphoviridae	VC_234_0	36	718	26887	Medium-quality	58.85
kanda-virus-vSAG-FeCl-0029_4380_bin	vSAG-0319	Chemical flocculation	Siphoviridae	Siphoviridae	NotDetermined	Siphoviridae	0	0	1006	12363	Low-quality	21.84
kanda-virus-vSAG-FeCl-0028_0_contig	vSAG-0320	Chemical flocculation	Podoviridae	NotDetermined	NotDetermined	Notdetermined	VC_607_0	10	111	21001	Low-quality	28.41
kanda-virus-vSAG-FeCl-0027_226_bin	vSAG-0321	Chemical flocculation	Siphoviridae	NotDetermined	NotDetermined	Notdetermined	VC_599_0	4	508	36480	Medium-quality	50.42
kanda-virus-vSAG-FeCl-0026_0_contig	vSAG-0322	Chemical flocculation	Myoviridae	Myoviridae	NotDetermined	Myoviridae	0	0	1056	10148	Low-quality	4.68
kanda-virus-vSAG-FeCl-0025_0_contig	vSAG-0323	Chemical flocculation	Myoviridae	NotDetermined	NotDetermined	Notdetermined	0	0	842	20939	Low-quality	37.43
kanda-virus-vSAG-FeCl-0024_2143_bin	vSAG-0324	Chemical flocculation	Siphoviridae	NotDetermined	NotDetermined	Notdetermined	VC_474_0	29	450	25607	Medium-quality	65.09
kanda-virus-vSAG-FeCl-0023_1_contig	vSAG-0325	Chemical flocculation	Siphoviridae	NotDetermined	NotDetermined	Notdetermined	VC_672_0	2	735	25967	Low-quality	19.26
kanda-virus-vSAG-FeCl-0021_3_contig	vSAG-0326	Chemical flocculation	Siphoviridae	NotDetermined	NotDetermined	Notdetermined	0	0	424	5882	Low-quality	13.07
kanda-virus-vSAG-FeCl-0020_366_bin	vSAG-0327	Chemical flocculation	Siphoviridae	NotDetermined	NotDetermined	Notdetermined	0	0	511	36433	Low-quality	32.67
kanda-virus-vSAG-FeCl-0019_1_contig	vSAG-0328	Chemical flocculation		NotDetermined	NotDetermined	Notdetermined	0	0	787	23414	Low-quality	21.81
kanda-virus-vSAG-FeCl-0018_0_contig	vSAG-0329	Chemical flocculation	Myoviridae	NotDetermined	NotDetermined	Notdetermined	VC_118_0	2	651	30639	Medium-quality	67.19
kanda-virus-vSAG-FeCl-0017_2_contig	vSAG-0330	Chemical flocculation	Myoviridae	NotDetermined	NotDetermined	Notdetermined	VC_615_0	3	670	29404	Medium-quality	74.13
kanda-virus-vSAG-FeCl-0016_0_contig	vSAG-0331	Chemical flocculation		NotDetermined	NotDetermined	Notdetermined	VC_676_0	17	855	20375	Low-quality	1.64
kanda-virus-vSAG-FeCl-0015_4344_bin	vSAG-0332	Chemical flocculation	Podoviridae	NotDetermined	NotDetermined	Notdetermined	VC_702_0	2	1045	10628	Low-quality	27.92
kanda-virus-vSAG-FeCl-0014_0_contig	vSAG-0333	Chemical flocculation		NotDetermined	NotDetermined	Notdetermined	0	0	1073	8568	Low-quality	7.83
kanda-virus-vSAG-FeCl-0013_226_bin	vSAG-0334	Chemical flocculation	Siphoviridae	NotDetermined	NotDetermined	Notdetermined	0	0	824	21797	Low-quality	29.58
kanda-virus-vSAG-FeCl-0011_226_bin	vSAG-0335	Chemical flocculation	Podoviridae	NotDetermined	NotDetermined	Notdetermined	0	0	351	43324	Medium-quality	56.75
kanda-virus-vSAG-FeCl-0010_0_contig	vSAG-0336	Chemical flocculation	Podoviridae	NotDetermined	NotDetermined	Notdetermined	VC_395_0	4	778	23762	Low-quality	13.04
kanda-virus-vSAG-FeCl-0009_226_bin	vSAG-0337	Chemical flocculation	Siphoviridae	NotDetermined	NotDetermined	Notdetermined	VC_596_0	2	289	48391	Medium-quality	64.92
kanda-virus-vSAG-FeCl-0007_240_bin	vSAG-0338	Chemical flocculation	Siphoviridae	NotDetermined	NotDetermined	Notdetermined	VC_234_0	36	602	33061	Medium-quality	69.65
kanda-virus-vSAG-FeCl-0006_240_bin	vSAG-0339	Chemical flocculation	Siphoviridae	NotDetermined	NotDetermined	Notdetermined	VC_234_0	36	371	42402	Medium-quality	68.77
kanda-virus-vSAG-FeCl-0004_240_bin	vSAG-0340	Chemical flocculation	Siphoviridae	NotDetermined	NotDetermined	Notdetermined	VC_234_0	36	620	32119	Medium-quality	67.42
kanda-virus-vSAG-FeCl-0003_4308_bin	vSAG-0341	Chemical flocculation	Siphoviridae	NotDetermined	NotDetermined	Notdetermined	0	0	1043	10726	Low-quality	12.51
kanda-virus-vSAG-FeCl-0002_3_contig	vSAG-0342	Chemical flocculation	Autographiviridae	NotDetermined	NotDetermined	Notdetermined	0	0	1083	7771	Low-quality	19.82
kanda-virus-vSAG-FeCl-0001_3447_bin	vSAG-0343	Chemical flocculation	Myoviridae	Myoviridae	NotDetermined	Myoviridae	0	0	12	10083	Low-quality	6.03
kanda-virus-vSAG-022-0384_0_contig	vSAG-0344	Suction filtration	Podoviridae	NotDetermined	NotDetermined	Notdetermined	0	0	510	36450	High-quality	93.15
kanda-virus-vSAG-022-0383_0_contig	vSAG-0345	Suction filtration	Siphoviridae	NotDetermined	NotDetermined	Notdetermined	VC_697_0	2	783	23486	Low-quality	18.9
kanda-virus-vSAG-022-0382_4295_bin	vSAG-0346	Suction filtration	Siphoviridae	NotDetermined	NotDetermined	Notdetermined	0	0	595	33315	High-quality	97.69
kanda-virus-vSAG-022-0381_0_contig	vSAG-0347	Suction filtration	Siphoviridae	NotDetermined	NotDetermined	Notdetermined	VC_399_0	2	421	39716	Low-quality	43.51
kanda-virus-vSAG-022-0380_4287_bin	vSAG-0348	Suction filtration	Myoviridae	NotDetermined	NotDetermined	Notdetermined	0	0	325	45147	Medium-quality	57.06
kanda-virus-vSAG-022-0379_0_contig	vSAG-0349	Suction filtration	Siphoviridae	NotDetermined	NotDetermined	Notdetermined	0	0	439	39152	High-quality	90.6
kanda-virus-vSAG-022-0378_3_contig	vSAG-0350	Suction filtration	Siphoviridae	NotDetermined	NotDetermined	Notdetermined	VC_612_0	3	601	33098	High-quality	94.6
kanda-virus-vSAG-022-0377_226_bin	vSAG-0351	Suction filtration	Myoviridae	NotDetermined	NotDetermined	Notdetermined	VC_290_1	17	94	59484	Low-quality	49.18
kanda-virus-vSAG-022-0376_185_bin	vSAG-0352	Suction filtration	Myoviridae	NotDetermined	NotDetermined	Notdetermined	VC_72_0	7	462	38208	Medium-quality	89.01
kanda-virus-vSAG-022-0375_226_bin	vSAG-0353	Suction filtration	Siphoviridae	NotDetermined	NotDetermined	Notdetermined	VC_309_0	5	389	41238	High-quality	100
kanda-virus-vSAG-022-0374_413_bin	vSAG-0354	Suction filtration	Siphoviridae	NotDetermined	NotDetermined	Notdetermined	VC_593_0	5	299	47448	Medium-quality	66.4
kanda-virus-vSAG-022-0373_226_bin	vSAG-0355	Suction filtration	Siphoviridae	NotDetermined	NotDetermined	Notdetermined	VC_601_0	14	125	68476	Medium-quality	63.68
kanda-virus-vSAG-022-0372_19_contig	vSAG-0356	Suction filtration	Circoviridae	Circoviridae	NotDetermined	Circoviridae	VC_701_0	2	1182	957	Low-quality	23
kanda-virus-vSAG-022-0371_4235_bin	vSAG-0357	Suction filtration	Phycodnaviridae	NotDetermined	Marseilleviridae	Marseilleviridae	VC_695_0	3	17	124659	Low-quality	24.34
kanda-virus-vSAG-022-0370_226_bin	vSAG-0358	Suction filtration	Siphoviridae	NotDetermined	NotDetermined	Notdetermined	VC_660_0	3	93	72919	Medium-quality	63.14
kanda-virus-vSAG-022-0369_0_contig	vSAG-0359	Suction filtration	Siphoviridae	NotDetermined	NotDetermined	Notdetermined	VC_665_0	4	493	36483	High-quality	100
kanda-virus-vSAG-022-0368_0_contig	vSAG-0360	Suction filtration		NotDetermined	NotDetermined	Notdetermined	0	0	19	529	Low-quality	0.54
kanda-virus-vSAG-022-0367_3789_bin	vSAG-0361	Suction filtration	Siphoviridae	NotDetermined	NotDetermined	Notdetermined	VC_583_0	2	305	47117	Medium-quality	60.65
kanda-virus-vSAG-022-0366_2361_bin	vSAG-0362	Suction filtration	Siphoviridae	NotDetermined	NotDetermined	Notdetermined	VC_619_0	2	586	22353	Low-quality	47.69
kanda-virus-vSAG-022-0365_5_contig	vSAG-0363	Suction filtration	Myoviridae	NotDetermined	NotDetermined	Notdetermined	VC_515_0	4	372	21320	Low-quality	47.77
kanda-virus-vSAG-022-0364_3_contig	vSAG-0364	Suction filtration	Podoviridae	NotDetermined	NotDetermined	Notdetermined	VC_607_0	10	346	32558	Low-quality	44.02
kanda-virus-vSAG-022-0363_1_contig	vSAG-0365	Suction filtration	Siphoviridae	NotDetermined	NotDetermined	Notdetermined	VC_630_0	3	716	26990	Low-quality	20
kanda-virus-vSAG-022-0362_226_bin	vSAG-0366	Suction filtration	Autographiviridae	NotDetermined	NotDetermined	Notdetermined	0	0	661	30109	Medium-quality	56.35
kanda-virus-vSAG-022-0361_226_bin	vSAG-0367	Suction filtration	Siphoviridae	NotDetermined	NotDetermined	Notdetermined	VC_308_0	7	517	36195	Medium-quality	84.43
kanda-virus-vSAG-022-0360_6_contig	vSAG-0368	Suction filtration	Siphoviridae	NotDetermined	NotDetermined	Notdetermined	VC_674_0	7	577	28858	Medium-quality	71.28
kanda-virus-vSAG-022-0359_0_contig	vSAG-0369	Suction filtration	Myoviridae	NotDetermined	NotDetermined	Notdetermined	VC_606_0	2	127	6032	Low-quality	5.82
kanda-virus-vSAG-022-0358_1_contig	vSAG-0370	Suction filtration	Podoviridae	NotDetermined	NotDetermined	Notdetermined	VC_472_0	2	798	22886	Medium-quality	68.58
kanda-virus-vSAG-022-0357_226_bin	vSAG-0371	Suction filtration	Podoviridae	NotDetermined	NotDetermined	Notdetermined	VC_626_0	2	279	49145	Low-quality	37.4
kanda-virus-vSAG-022-0356_3447_bin	vSAG-0372	Suction filtration	Myoviridae	NotDetermined	NotDetermined	Notdetermined	0	0	102	71932	Low-quality	31.67
kanda-virus-vSAG-022-0355_0_contig	vSAG-0373	Suction filtration	Siphoviridae	NotDetermined	NotDetermined	Notdetermined	VC_575_0	14	614	32401	Medium-quality	84.65
kanda-virus-vSAG-022-0354_2_contig	vSAG-0374	Suction filtration	Siphoviridae	NotDetermined	NotDetermined	Notdetermined	0	0	690	28486	High-quality	93.18
kanda-virus-vSAG-022-0353_4133_bin	vSAG-0375	Suction filtration	Siphoviridae	NotDetermined	NotDetermined	Notdetermined	VC_669_0	2	332	44685	Low-quality	44.43
kanda-virus-vSAG-022-0352_3447_bin	vSAG-0376	Suction filtration	Phycodnaviridae	NotDetermined	NotDetermined	Notdetermined	VC_568_2	3	85	74523	Medium-quality	55.02
kanda-virus-vSAG-022-0351_0_contig	vSAG-0377	Suction filtration	Siphoviridae	NotDetermined	NotDetermined	Notdetermined	0	0	1125	4312	Low-quality	12.12
kanda-virus-vSAG-022-0350_226_bin	vSAG-0378	Suction filtration	Siphoviridae	NotDetermined	NotDetermined	Notdetermined	VC_588_0	2	66	28786	Medium-quality	57.14
kanda-virus-vSAG-022-0349_4109_bin	vSAG-0379	Suction filtration	Myoviridae	NotDetermined	NotDetermined	Notdetermined	0	0	14	135278	Low-quality	38.35
kanda-virus-vSAG-022-0348_3_contig	vSAG-0380	Suction filtration	Microviridae	Microviridae	NotDetermined	Microviridae	VC_239_0	8	1144	3015	Medium-quality	50.48
kanda-virus-vSAG-022-0347_4090_bin	vSAG-0381	Suction filtration	Phycodnaviridae	NotDetermined	NA	NotDetermined	VC_695_0	3	155	64742	Low-quality	7.77
kanda-virus-vSAG-022-0346_0_contig	vSAG-0382	Suction filtration	Siphoviridae	NotDetermined	NotDetermined	Notdetermined	VC_397_0	6	430	39555	High-quality	91.95
kanda-virus-vSAG-022-0345_593_bin	vSAG-0383	Suction filtration	Siphoviridae	NotDetermined	NotDetermined	Notdetermined	VC_632_0	2	341	44151	Medium-quality	62.29
kanda-virus-vSAG-022-0344_2_contig	vSAG-0384	Suction filtration	Siphoviridae	NotDetermined	NotDetermined	Notdetermined	0	0	48	19393	Low-quality	21.39
kanda-virus-vSAG-022-0343_2_contig	vSAG-0385	Suction filtration	Myoviridae	NotDetermined	NotDetermined	Notdetermined	0	0	917	16603	Low-quality	33.12
kanda-virus-vSAG-022-0342_1_contig	vSAG-0386	Suction filtration	Siphoviridae	NotDetermined	NotDetermined	Notdetermined	0	0	196	59852	Medium-quality	72.95
kanda-virus-vSAG-022-0341_1052_bin	vSAG-0387	Suction filtration	Siphoviridae	NotDetermined	NotDetermined	Notdetermined	VC_581_0	6	414	39926	Medium-quality	73.77
kanda-virus-vSAG-022-0340_3447_bin	vSAG-0388	Suction filtration	Podoviridae	NotDetermined	NotDetermined	Notdetermined	0	0	267	51138	Low-quality	39.96
kanda-virus-vSAG-022-0338_226_bin	vSAG-0389	Suction filtration	Siphoviridae	NotDetermined	NotDetermined	Notdetermined	0	0	50	87325	Medium-quality	56.2
kanda-virus-vSAG-022-0337_0_contig	vSAG-0390	Suction filtration	Siphoviridae	NotDetermined	NotDetermined	Notdetermined	VC_467_0	10	572	32402	Medium-quality	89.93
kanda-virus-vSAG-022-0336_2_contig	vSAG-0391	Suction filtration	Myoviridae	NotDetermined	NotDetermined	Notdetermined	VC_516_0	13	358	16386	Low-quality	25.98
kanda-virus-vSAG-022-0335_226_bin	vSAG-0392	Suction filtration	Autographiviridae	NotDetermined	NotDetermined	Notdetermined	VC_499_1	3	416	39845	Medium-quality	66.72
kanda-virus-vSAG-022-0334_0_contig	vSAG-0393	Suction filtration	Circoviridae	Circoviridae	NotDetermined	Circoviridae	VC_652_0	2	1148	2664	High-quality	99.25
kanda-virus-vSAG-022-0333_2_contig	vSAG-0394	Suction filtration	Siphoviridae	NotDetermined	NotDetermined	Notdetermined	VC_666_0	2	485	37056	Low-quality	39.31
kanda-virus-vSAG-022-0332_3_contig	vSAG-0395	Suction filtration	Siphoviridae	NotDetermined	NotDetermined	Notdetermined	VC_489_0	2	869	19452	Low-quality	46.27
kanda-virus-vSAG-022-0331_4020_bin	vSAG-0396	Suction filtration	Siphoviridae	NotDetermined	NotDetermined	Notdetermined	0	0	192	60246	Low-quality	39.92
kanda-virus-vSAG-022-0330_3_contig	vSAG-0397	Suction filtration	Siphoviridae	NotDetermined	NotDetermined	Notdetermined	VC_500_0	2	805	22681	Low-quality	18.43
kanda-virus-vSAG-022-0329_1512_bin	vSAG-0398	Suction filtration	Siphoviridae	NotDetermined	NotDetermined	Notdetermined	VC_631_0	5	699	28186	Low-quality	41.81
kanda-virus-vSAG-022-0328_1240_bin	vSAG-0399	Suction filtration	Myoviridae	NotDetermined	NotDetermined	Notdetermined	VC_56_0	2	75	75565	Medium-quality	82.41
kanda-virus-vSAG-022-0327_2352_bin	vSAG-0400	Suction filtration	Myoviridae	NotDetermined	NotDetermined	Notdetermined	0	0	81	74773	Low-quality	40.59
kanda-virus-vSAG-022-0326_0_contig	vSAG-0401	Suction filtration	Siphoviridae	NotDetermined	NotDetermined	Notdetermined	VC_503_0	2	422	34678	High-quality	94.48
kanda-virus-vSAG-022-0324_2_contig	vSAG-0402	Suction filtration	Myoviridae	Myoviridae	NotDetermined	Myoviridae	0	0	1197	361	Low-quality	0.75
kanda-virus-vSAG-022-0323_2_contig	vSAG-0403	Suction filtration	Siphoviridae	NotDetermined	NotDetermined	Notdetermined	VC_639_0	4	495	36758	High-quality	93.42
kanda-virus-vSAG-022-0322_1_contig	vSAG-0404	Suction filtration	Siphoviridae	NotDetermined	NotDetermined	Notdetermined	VC_614_0	3	694	28343	Medium-quality	71.08
kanda-virus-vSAG-022-0321_4_contig	vSAG-0405	Suction filtration		0	NotDetermined	NotDetermined	VC_701_0	2	1152	2434	Medium-quality	64.97
kanda-virus-vSAG-022-0320_3_contig	vSAG-0406	Suction filtration		NotDetermined	NotDetermined	Notdetermined	0	0	1077	8221	Low-quality	4.23
kanda-virus-vSAG-022-0319_2_contig	vSAG-0407	Suction filtration	Myoviridae	NotDetermined	NotDetermined	Notdetermined	0	0	708	27357	Medium-quality	65.83
kanda-virus-vSAG-022-0318_3977_bin	vSAG-0408	Suction filtration	Herelleviridae	NotDetermined	NotDetermined	Notdetermined	VC_658_0	2	92	72926	Medium-quality	82.42
kanda-virus-vSAG-022-0317_4_contig	vSAG-0409	Suction filtration	Myoviridae	NotDetermined	NotDetermined	Notdetermined	VC_638_0	3	576	33061	Low-quality	43.97
kanda-virus-vSAG-022-0316_2_contig	vSAG-0410	Suction filtration	Myoviridae	Myoviridae	NotDetermined	Myoviridae	0	0	145	65899	Low-quality	44.71
kanda-virus-vSAG-022-0315_3968_bin	vSAG-0411	Suction filtration	Myoviridae	Myoviridae	NotDetermined	Myoviridae	0	0	263	51695	Low-quality	36.25
kanda-virus-vSAG-022-0314_2_contig	vSAG-0412	Suction filtration	Siphoviridae	Siphoviridae	NotDetermined	Siphoviridae	VC_256_0	14	523	35904	Medium-quality	76.34
kanda-virus-vSAG-022-0313_1_contig	vSAG-0413	Suction filtration	Siphoviridae	NotDetermined	NotDetermined	Notdetermined	VC_256_0	14	658	30315	Medium-quality	75.19
kanda-virus-vSAG-022-0312_0_contig	vSAG-0414	Suction filtration	Myoviridae	NotDetermined	NotDetermined	Notdetermined	VC_674_0	7	746	25476	Medium-quality	61.78
kanda-virus-vSAG-022-0311_226_bin	vSAG-0415	Suction filtration	Siphoviridae	Siphoviridae	NotDetermined	Siphoviridae	VC_288_0	3	662	29963	Medium-quality	69.2
kanda-virus-vSAG-022-0310_11_contig	vSAG-0416	Suction filtration	Podoviridae	Podoviridae	NotDetermined	Podoviridae	0	0	1176	1322	Low-quality	1.94
kanda-virus-vSAG-022-0309_2878_bin	vSAG-0417	Suction filtration	Siphoviridae	NotDetermined	NotDetermined	Notdetermined	0	0	650	30691	Low-quality	24.1
kanda-virus-vSAG-022-0308_2_contig	vSAG-0418	Suction filtration	Siphoviridae	NotDetermined	NotDetermined	Notdetermined	VC_487_0	3	374	22783	Low-quality	27.94
kanda-virus-vSAG-022-0307_0_contig	vSAG-0419	Suction filtration	Myoviridae	Myoviridae	NotDetermined	Myoviridae	VC_35_0	2	231	56142	Low-quality	23.92
kanda-virus-vSAG-022-0306_1_contig	vSAG-0420	Suction filtration	Demerecviridae	NotDetermined	NotDetermined	Notdetermined	VC_690_0	2	466	35431	Medium-quality	88.82
kanda-virus-vSAG-022-0305_3933_bin	vSAG-0421	Suction filtration	Myoviridae	NotDetermined	NotDetermined	Notdetermined	0	0	603	32996	Medium-quality	89.63
kanda-virus-vSAG-022-0304_226_bin	vSAG-0422	Suction filtration	Siphoviridae	NotDetermined	NotDetermined	Notdetermined	VC_609_1	1	11	61346	Medium-quality	52.61
kanda-virus-vSAG-022-0303_0_contig	vSAG-0423	Suction filtration	Siphoviridae	NotDetermined	NotDetermined	Notdetermined	VC_612_0	3	547	35240	High-quality	100
kanda-virus-vSAG-022-0302_1103_bin	vSAG-0424	Suction filtration	Siphoviridae	NotDetermined	NotDetermined	Notdetermined	VC_497_0	3	260	52054	Medium-quality	80.58
kanda-virus-vSAG-022-0301_3917_bin	vSAG-0425	Suction filtration	Podoviridae	NotDetermined	NotDetermined	Notdetermined	VC_295_0	5	347	43831	Low-quality	42.27
kanda-virus-vSAG-022-0300_3_contig	vSAG-0426	Suction filtration	Myoviridae	NotDetermined	NotDetermined	Notdetermined	VC_57_0	3	646	30872	Low-quality	35.77
kanda-virus-vSAG-022-0299_2_contig	vSAG-0427	Suction filtration	Siphoviridae	NotDetermined	NotDetermined	Notdetermined	VC_563_0	7	110	67975	Medium-quality	54.39
kanda-virus-vSAG-022-0298_413_bin	vSAG-0428	Suction filtration	Podoviridae	NotDetermined	NotDetermined	Notdetermined	VC_593_0	5	702	28126	Low-quality	39.87
kanda-virus-vSAG-022-0297_3897_bin	vSAG-0429	Suction filtration	Podoviridae	NotDetermined	NotDetermined	Notdetermined	VC_571_0	2	19	60745	Low-quality	34.07
kanda-virus-vSAG-022-0296_0_contig	vSAG-0430	Suction filtration	Siphoviridae	NotDetermined	NotDetermined	Notdetermined	VC_612_0	3	562	34763	High-quality	99.36
kanda-virus-vSAG-022-0295_226_bin	vSAG-0431	Suction filtration	Myoviridae	NotDetermined	NotDetermined	Notdetermined	VC_290_1	17	129	67939	Medium-quality	63.35
kanda-virus-vSAG-022-0294_226_bin	vSAG-0432	Suction filtration	Siphoviridae	NotDetermined	NotDetermined	Notdetermined	VC_290_1	17	190	59543	Low-quality	48.67
kanda-virus-vSAG-022-0293_3_contig	vSAG-0433	Suction filtration	Podoviridae	NotDetermined	NotDetermined	Notdetermined	VC_567_0	2	202	59282	Medium-quality	51.4
kanda-virus-vSAG-022-0292_2_contig	vSAG-0434	Suction filtration	Siphoviridae	NotDetermined	NotDetermined	Notdetermined	VC_587_0	2	507	36526	Medium-quality	60.68
kanda-virus-vSAG-022-0291_0_contig	vSAG-0435	Suction filtration	Siphoviridae	NotDetermined	NotDetermined	Notdetermined	VC_516_0	13	358	28343	Medium-quality	61.22
kanda-virus-vSAG-022-0290_407_bin	vSAG-0436	Suction filtration	Siphoviridae	NotDetermined	NotDetermined	Notdetermined	VC_516_0	13	358	32442	Medium-quality	68.98
kanda-virus-vSAG-022-0289_226_bin	vSAG-0437	Suction filtration	Siphoviridae	NotDetermined	NotDetermined	Notdetermined	0	0	237	55456	Low-quality	44.58
kanda-virus-vSAG-022-0288_4_contig	vSAG-0438	Suction filtration	Siphoviridae	NotDetermined	NotDetermined	Notdetermined	VC_516_0	13	358	37646	Medium-quality	81.31
kanda-virus-vSAG-022-0287_5_contig	vSAG-0439	Suction filtration	Myoviridae	NotDetermined	NotDetermined	Notdetermined	VC_515_0	4	372	29832	Medium-quality	65.12
kanda-virus-vSAG-022-0286_2454_bin	vSAG-0440	Suction filtration	Myoviridae	NotDetermined	NotDetermined	Notdetermined	VC_568_4	1	41	95004	Medium-quality	66.86
kanda-virus-vSAG-022-0285_572_bin	vSAG-0441	Suction filtration	Siphoviridae	NotDetermined	NotDetermined	Notdetermined	VC_601_0	14	223	36176	Low-quality	32.41
kanda-virus-vSAG-022-0284_3447_bin	vSAG-0442	Suction filtration	Podoviridae	NotDetermined	NotDetermined	Notdetermined	VC_298_0	3	49	43891	Low-quality	23.27
kanda-virus-vSAG-022-0283_3166_bin	vSAG-0443	Suction filtration	Siphoviridae	NotDetermined	NotDetermined	Notdetermined	VC_668_0	3	255	52514	Low-quality	47.61
kanda-virus-vSAG-022-0282_2116_bin	vSAG-0444	Suction filtration	Myoviridae	NotDetermined	NotDetermined	Notdetermined	VC_685_0	2	610	32603	Medium-quality	73.47
kanda-virus-vSAG-022-0281_3_contig	vSAG-0445	Suction filtration	Myoviridae	NotDetermined	NotDetermined	Notdetermined	VC_499_0	5	277	49224	Medium-quality	67.16
kanda-virus-vSAG-022-0280_3644_bin	vSAG-0446	Suction filtration	Siphoviridae	NotDetermined	NotDetermined	Notdetermined	VC_569_0	6	170	63051	Low-quality	49.97
kanda-virus-vSAG-022-0279_0_contig	vSAG-0447	Suction filtration	Siphoviridae	NotDetermined	NotDetermined	Notdetermined	0	0	598	33295	High-quality	100
kanda-virus-vSAG-022-0278_0_contig	vSAG-0448	Suction filtration	Myoviridae	NotDetermined	NotDetermined	Notdetermined	VC_398_0	6	499	36685	Medium-quality	83.5
kanda-virus-vSAG-022-0277_1211_bin	vSAG-0449	Suction filtration	Siphoviridae	NotDetermined	NotDetermined	Notdetermined	VC_497_0	3	316	45768	Medium-quality	75.01
kanda-virus-vSAG-022-0276_226_bin	vSAG-0450	Suction filtration	Siphoviridae	NotDetermined	NotDetermined	Notdetermined	VC_609_2	1	25	111740	Medium-quality	76.67
kanda-virus-vSAG-022-0275_7_contig	vSAG-0451	Suction filtration	Podoviridae	NotDetermined	NotDetermined	Notdetermined	0	0	253	52774	Medium-quality	52.8
kanda-virus-vSAG-022-0274_1319_bin	vSAG-0452	Suction filtration	Siphoviridae	NotDetermined	NotDetermined	Notdetermined	VC_600_0	5	814	22218	Medium-quality	53.51
kanda-virus-vSAG-022-0273_226_bin	vSAG-0453	Suction filtration	Siphoviridae	NotDetermined	NotDetermined	Notdetermined	0	0	287	48538	Low-quality	49.18
kanda-virus-vSAG-022-0272_2_contig	vSAG-0454	Suction filtration	Myoviridae	NotDetermined	NotDetermined	Notdetermined	VC_389_0	3	294	47938	Low-quality	41.88
kanda-virus-vSAG-022-0271_226_bin	vSAG-0455	Suction filtration	Siphoviridae	NotDetermined	NotDetermined	Notdetermined	VC_307_0	6	464	37930	Low-quality	35.9
kanda-virus-vSAG-022-0270_0_contig	vSAG-0456	Suction filtration	Siphoviridae	NotDetermined	NotDetermined	Notdetermined	VC_583_0	2	168	63153	Medium-quality	80.95
kanda-virus-vSAG-022-0269_3447_bin	vSAG-0457	Suction filtration	Myoviridae	NotDetermined	NotDetermined	Notdetermined	VC_548_1	1	3	213537	Medium-quality	69.78
kanda-virus-vSAG-022-0268_0_contig	vSAG-0458	Suction filtration	Siphoviridae	NotDetermined	NotDetermined	Notdetermined	VC_607_0	10	346	43837	Medium-quality	59.31
kanda-virus-vSAG-022-0267_3770_bin	vSAG-0459	Suction filtration	Myoviridae	NotDetermined	NotDetermined	Notdetermined	VC_659_0	2	150	65680	Medium-quality	77.46
kanda-virus-vSAG-022-0266_3_contig	vSAG-0460	Suction filtration	Autographiviridae	NotDetermined	NotDetermined	Notdetermined	0	0	884	18580	Medium-quality	52.12
kanda-virus-vSAG-022-0265_59_bin	vSAG-0461	Suction filtration	Podoviridae	NotDetermined	NotDetermined	Notdetermined	VC_566_0	3	261	51873	Low-quality	48.25
kanda-virus-vSAG-022-0264_3756_bin	vSAG-0462	Suction filtration	Myoviridae	NotDetermined	NotDetermined	Notdetermined	0	0	218	57458	Low-quality	39.38
kanda-virus-vSAG-022-0262_3752_bin	vSAG-0463	Suction filtration	Phycodnaviridae	NotDetermined	NotDetermined	Notdetermined	VC_630_0	3	173	62658	High-quality	96.22
kanda-virus-vSAG-022-0261_2_contig	vSAG-0464	Suction filtration	Myoviridae	NotDetermined	NotDetermined	Notdetermined	VC_664_0	2	394	40978	Low-quality	45.59
kanda-virus-vSAG-022-0260_0_contig	vSAG-0465	Suction filtration	Siphoviridae	NotDetermined	NotDetermined	Notdetermined	0	0	473	37519	Medium-quality	61.4
kanda-virus-vSAG-022-0259_6_contig	vSAG-0466	Suction filtration		NotDetermined	NotDetermined	Notdetermined	VC_471_0	3	919	16577	Low-quality	43.91
kanda-virus-vSAG-022-0258_0_contig	vSAG-0467	Suction filtration	Siphoviridae	NotDetermined	NotDetermined	Notdetermined	0	0	548	35021	Medium-quality	73.19
kanda-virus-vSAG-022-0257_4_contig	vSAG-0468	Suction filtration		NotDetermined	NotDetermined	Notdetermined	0	0	1093	6942	Low-quality	19.29
kanda-virus-vSAG-022-0256_3720_bin	vSAG-0469	Suction filtration	Myoviridae	NotDetermined	NotDetermined	Notdetermined	VC_280_1	1	4	209716	Medium-quality	88.38
kanda-virus-vSAG-022-0255_21_contig	vSAG-0470	Suction filtration	Myoviridae	NotDetermined	NotDetermined	Notdetermined	0	0	1130	3783	Low-quality	11.48
kanda-virus-vSAG-022-0254_59_bin	vSAG-0471	Suction filtration	Siphoviridae	NotDetermined	NotDetermined	Notdetermined	VC_566_0	3	124	68608	Medium-quality	62.41
kanda-virus-vSAG-022-0253_1_contig	vSAG-0472	Suction filtration	Siphoviridae	NotDetermined	NotDetermined	Notdetermined	VC_474_0	29	450	36781	High-quality	93.75
kanda-virus-vSAG-022-0252_350_bin	vSAG-0473	Suction filtration	Myoviridae	NotDetermined	NotDetermined	Notdetermined	VC_527_0	2	55	20198	Low-quality	14.83
kanda-virus-vSAG-022-0250_822_bin	vSAG-0474	Suction filtration	Myoviridae	NotDetermined	NotDetermined	Notdetermined	VC_645_0	2	89	73767	Medium-quality	66.54
kanda-virus-vSAG-022-0249_2_contig	vSAG-0475	Suction filtration	Siphoviridae	NotDetermined	NotDetermined	Notdetermined	VC_601_0	14	118	69727	Medium-quality	65.32
kanda-virus-vSAG-022-0248_0_contig	vSAG-0476	Suction filtration	Siphoviridae	NotDetermined	NotDetermined	Notdetermined	VC_613_0	3	256	50865	High-quality	100
kanda-virus-vSAG-022-0247_3694_bin	vSAG-0477	Suction filtration	Myoviridae	NotDetermined	NotDetermined	Notdetermined	0	0	672	29366	Low-quality	39.51
kanda-virus-vSAG-022-0246_3403_bin	vSAG-0478	Suction filtration	Siphoviridae	NotDetermined	NotDetermined	Notdetermined	VC_309_0	5	502	36639	High-quality	100
kanda-virus-vSAG-022-0245_226_bin	vSAG-0479	Suction filtration	Siphoviridae	NotDetermined	NotDetermined	Notdetermined	0	0	77	33953	Low-quality	31.99
kanda-virus-vSAG-022-0244_7_contig	vSAG-0480	Suction filtration	Siphoviridae	NotDetermined	NotDetermined	Notdetermined	0	0	945	15656	Low-quality	31.93
kanda-virus-vSAG-022-0243_0_contig	vSAG-0481	Suction filtration	Myoviridae	NotDetermined	NotDetermined	Notdetermined	VC_58_0	2	362	42811	Low-quality	47.46
kanda-virus-vSAG-022-0242_3667_bin	vSAG-0482	Suction filtration	Siphoviridae	NotDetermined	NotDetermined	Notdetermined	0	0	113	70496	Low-quality	34.06
kanda-virus-vSAG-022-0241_31_bin	vSAG-0483	Suction filtration	Siphoviridae	NotDetermined	NotDetermined	Notdetermined	VC_665_0	4	493	29122	Medium-quality	79.75
kanda-virus-vSAG-022-0240_0_contig	vSAG-0484	Suction filtration	Myoviridae	NotDetermined	NotDetermined	Notdetermined	VC_568_1	1	144	65964	Low-quality	47.9
kanda-virus-vSAG-022-0239_226_bin	vSAG-0485	Suction filtration	Myoviridae	NotDetermined	NotDetermined	Notdetermined	0	0	159	63906	Medium-quality	69.79
kanda-virus-vSAG-022-0238_0_contig	vSAG-0486	Suction filtration	Podoviridae	NotDetermined	NotDetermined	Notdetermined	0	0	537	35519	Medium-quality	87.98
kanda-virus-vSAG-022-0237_3_contig	vSAG-0487	Suction filtration	Myoviridae	NotDetermined	NotDetermined	Notdetermined	VC_397_0	6	410	40266	High-quality	92.82
kanda-virus-vSAG-022-0236_3644_bin	vSAG-0488	Suction filtration	Siphoviridae	NotDetermined	NotDetermined	Notdetermined	VC_569_0	6	108	71306	Medium-quality	56.59
kanda-virus-vSAG-022-0235_226_bin	vSAG-0489	Suction filtration	Siphoviridae	NotDetermined	NotDetermined	Notdetermined	VC_502_0	2	189	60572	Low-quality	42.02
kanda-virus-vSAG-022-0234_6_contig	vSAG-0490	Suction filtration	Siphoviridae	NotDetermined	NotDetermined	Notdetermined	0	0	296	47695	Medium-quality	71.2
kanda-virus-vSAG-022-0233_3447_bin	vSAG-0491	Suction filtration	Myoviridae	NotDetermined	NotDetermined	Notdetermined	0	0	314	45966	Low-quality	27.05
kanda-virus-vSAG-022-0232_1_contig	vSAG-0492	Suction filtration	Myoviridae	NotDetermined	NotDetermined	Notdetermined	0	0	908	17006	Low-quality	34.49
kanda-virus-vSAG-022-0231_0_contig	vSAG-0493	Suction filtration		0	NotDetermined	NotDetermined	0	0	1162	1972	Medium-quality	82.31
kanda-virus-vSAG-022-0230_226_bin	vSAG-0494	Suction filtration	Siphoviridae	NotDetermined	NotDetermined	Notdetermined	VC_635_0	2	445	38856	Complete	100
kanda-virus-vSAG-022-0229_0_contig	vSAG-0495	Suction filtration	Siphoviridae	NotDetermined	NotDetermined	Notdetermined	VC_467_0	10	572	33872	High-quality	93.99
kanda-virus-vSAG-022-0228_0_contig	vSAG-0496	Suction filtration		0	NotDetermined	NotDetermined	VC_700_0	3	1114	5087	High-quality	100
kanda-virus-vSAG-022-0227_226_bin	vSAG-0497	Suction filtration	Siphoviridae	NotDetermined	NotDetermined	Notdetermined	VC_310_0	1	71	76620	High-quality	100
kanda-virus-vSAG-022-0226_0_contig	vSAG-0498	Suction filtration	Siphoviridae	NotDetermined	NotDetermined	Notdetermined	VC_698_0	2	392	38242	Medium-quality	50.84
kanda-virus-vSAG-022-0225_226_bin	vSAG-0499	Suction filtration	Siphoviridae	NotDetermined	NotDetermined	Notdetermined	VC_290_0	2	103	71790	Medium-quality	75.42
kanda-virus-vSAG-022-0224_226_bin	vSAG-0500	Suction filtration	Podoviridae	NotDetermined	NotDetermined	Notdetermined	VC_498_0	5	449	38536	Low-quality	41.51
kanda-virus-vSAG-022-0223_3123_bin	vSAG-0501	Suction filtration	Siphoviridae	Siphoviridae	NotDetermined	Siphoviridae	VC_256_0	14	593	33409	Medium-quality	74.28
kanda-virus-vSAG-022-0222_3566_bin	vSAG-0502	Suction filtration	Siphoviridae	NotDetermined	NotDetermined	Notdetermined	VC_463_0	3	623	31960	Medium-quality	88.11
kanda-virus-vSAG-022-0221_0_contig	vSAG-0503	Suction filtration	Siphoviridae	Siphoviridae	NotDetermined	Siphoviridae	VC_288_0	3	536	35523	Medium-quality	85.12
kanda-virus-vSAG-022-0220_2263_bin	vSAG-0504	Suction filtration	Ackermannviridae	NotDetermined	NotDetermined	Notdetermined	VC_509_0	2	733	26020	Medium-quality	61.04
kanda-virus-vSAG-022-0218_3546_bin	vSAG-0505	Suction filtration	Podoviridae	NotDetermined	NotDetermined	Notdetermined	0	0	157	64146	Low-quality	48.7
kanda-virus-vSAG-022-0217_4_contig	vSAG-0506	Suction filtration	Siphoviridae	NotDetermined	NotDetermined	Notdetermined	0	0	534	35649	Medium-quality	55.6
kanda-virus-vSAG-022-0216_226_bin	vSAG-0507	Suction filtration	Siphoviridae	NotDetermined	NotDetermined	Notdetermined	0	0	217	57641	Medium-quality	63.79
kanda-virus-vSAG-022-0215_2_contig	vSAG-0508	Suction filtration	Siphoviridae	NotDetermined	NotDetermined	Notdetermined	VC_507_0	4	48	88224	Medium-quality	68
kanda-virus-vSAG-022-0214_3525_bin	vSAG-0509	Suction filtration	Siphoviridae	Siphoviridae	NotDetermined	Siphoviridae	0	0	448	38643	Medium-quality	62.39
kanda-virus-vSAG-022-0213_3_contig	vSAG-0510	Suction filtration	Podoviridae	NotDetermined	NotDetermined	Notdetermined	0	0	497	36740	Medium-quality	52.04
kanda-virus-vSAG-022-0212_3511_bin	vSAG-0511	Suction filtration	Myoviridae	NotDetermined	NotDetermined	Notdetermined	VC_59_0	2	100	71996	Medium-quality	79.6
kanda-virus-vSAG-022-0211_3503_bin	vSAG-0512	Suction filtration	Siphoviridae	Siphoviridae	NotDetermined	Siphoviridae	VC_15_0	3	143	66066	Medium-quality	78.27
kanda-virus-vSAG-022-0210_226_bin	vSAG-0513	Suction filtration	Myoviridae	NotDetermined	NotDetermined	Notdetermined	VC_647_0	2	513	36350	Medium-quality	52.55
kanda-virus-vSAG-022-0209_1_contig	vSAG-0514	Suction filtration	Siphoviridae	NotDetermined	NotDetermined	Notdetermined	0	0	839	20978	Low-quality	48.76
kanda-virus-vSAG-022-0208_1_contig	vSAG-0515	Suction filtration	Podoviridae	NotDetermined	NotDetermined	Notdetermined	VC_395_0	4	425	39616	Low-quality	45.48
kanda-virus-vSAG-022-0207_3489_bin	vSAG-0516	Suction filtration	Siphoviridae	NotDetermined	NotDetermined	Notdetermined	0	0	697	28282	Low-quality	47.03
kanda-virus-vSAG-022-0206_0_contig	vSAG-0517	Suction filtration	Siphoviridae	NotDetermined	NotDetermined	Notdetermined	VC_308_0	7	472	37524	Medium-quality	64.82
kanda-virus-vSAG-022-0205_0_contig	vSAG-0518	Suction filtration		0	NotDetermined	NotDetermined	VC_700_0	3	1135	3464	Medium-quality	52.37
kanda-virus-vSAG-022-0204_3447_bin	vSAG-0519	Suction filtration	Siphoviridae	NotDetermined	NotDetermined	Notdetermined	VC_568_3	1	86	74277	Medium-quality	51.94
kanda-virus-vSAG-022-0203_3447_bin	vSAG-0520	Suction filtration	Myoviridae	NotDetermined	NotDetermined	Notdetermined	VC_548_3	1	2	380175	High-quality	97.25
kanda-virus-vSAG-022-0202_0_contig	vSAG-0521	Suction filtration	Siphoviridae	NotDetermined	NotDetermined	Notdetermined	VC_234_0	36	409	40361	High-quality	93.11
kanda-virus-vSAG-022-0201_0_contig	vSAG-0522	Suction filtration	Siphoviridae	Siphoviridae	NotDetermined	Siphoviridae	0	0	1188	863	Low-quality	1.09
kanda-virus-vSAG-022-0200_3_contig	vSAG-0523	Suction filtration	Siphoviridae	Siphoviridae	NotDetermined	Siphoviridae	VC_19_0	6	278	49165	Medium-quality	79.82
kanda-virus-vSAG-022-0199_226_bin	vSAG-0524	Suction filtration	Podoviridae	NotDetermined	NotDetermined	Notdetermined	VC_304_0	2	204	59255	Low-quality	42.92
kanda-virus-vSAG-022-0197_0_contig	vSAG-0525	Suction filtration		0	NotDetermined	NotDetermined	VC_700_0	3	1127	4079	High-quality	100
kanda-virus-vSAG-022-0196_3_contig	vSAG-0526	Suction filtration	Siphoviridae	NotDetermined	NotDetermined	Notdetermined	VC_289_0	2	482	37120	High-quality	100
kanda-virus-vSAG-022-0195_226_bin	vSAG-0527	Suction filtration	Siphoviridae	NotDetermined	NotDetermined	Notdetermined	VC_635_0	2	445	22772	Low-quality	36.74
kanda-virus-vSAG-022-0194_3_contig	vSAG-0528	Suction filtration	Myoviridae	NotDetermined	NotDetermined	Notdetermined	VC_538_0	7	567	25384	Medium-quality	67.14
kanda-virus-vSAG-022-0193_226_bin	vSAG-0529	Suction filtration	Siphoviridae	NotDetermined	NotDetermined	Notdetermined	0	0	169	63084	High-quality	100
kanda-virus-vSAG-022-0192_185_bin	vSAG-0530	Suction filtration	Myoviridae	NotDetermined	NotDetermined	Notdetermined	VC_577_0	6	361	42813	Low-quality	49.02
kanda-virus-vSAG-022-0191_1_contig	vSAG-0531	Suction filtration	Siphoviridae	NotDetermined	NotDetermined	Notdetermined	0	0	713	27274	Low-quality	48.73
kanda-virus-vSAG-022-0190_4_contig	vSAG-0532	Suction filtration		NotDetermined	NotDetermined	Notdetermined	0	0	794	23022	Medium-quality	53.82
kanda-virus-vSAG-022-0189_3372_bin	vSAG-0533	Suction filtration	Siphoviridae	NotDetermined	NotDetermined	Notdetermined	VC_299_0	3	324	45155	Medium-quality	62.3
kanda-virus-vSAG-022-0188_0_contig	vSAG-0534	Suction filtration	Siphoviridae	NotDetermined	NotDetermined	Notdetermined	VC_580_0	4	90	73216	Low-quality	44.4
kanda-virus-vSAG-022-0187_2_contig	vSAG-0535	Suction filtration	Myoviridae	Myoviridae	NotDetermined	Myoviridae	0	0	234	55938	Low-quality	33.07
kanda-virus-vSAG-022-0186_740_bin	vSAG-0536	Suction filtration	Siphoviridae	NotDetermined	NotDetermined	Notdetermined	VC_638_0	3	576	19144	Low-quality	29.26
kanda-virus-vSAG-022-0185_226_bin	vSAG-0537	Suction filtration	Siphoviridae	NotDetermined	NotDetermined	Notdetermined	0	0	31	105121	Medium-quality	84.91
kanda-virus-vSAG-022-0184_240_bin	vSAG-0538	Suction filtration	Siphoviridae	NotDetermined	NotDetermined	Notdetermined	VC_234_0	36	220	57434	Medium-quality	81.34
kanda-virus-vSAG-022-0183_460_bin	vSAG-0539	Suction filtration	Zobellviridae	NotDetermined	NotDetermined	Notdetermined	VC_478_0	5	468	19092	Medium-quality	51
kanda-virus-vSAG-022-0182_3447_bin	vSAG-0540	Suction filtration	Myoviridae	Myoviridae	NotDetermined	Myoviridae	VC_220_0	2	12	142055	Medium-quality	84.27
kanda-virus-vSAG-022-0181_2_contig	vSAG-0541	Suction filtration	Myoviridae	Myoviridae	NotDetermined	Myoviridae	0	0	203	59281	Low-quality	34.89
kanda-virus-vSAG-022-0180_226_bin	vSAG-0542	Suction filtration	Siphoviridae	NotDetermined	NotDetermined	Notdetermined	0	0	232	54314	Medium-quality	50.26
kanda-virus-vSAG-022-0179_0_contig	vSAG-0543	Suction filtration	Siphoviridae	NotDetermined	NotDetermined	Notdetermined	VC_312_0	2	509	36473	High-quality	93.91
kanda-virus-vSAG-022-0178_3313_bin	vSAG-0544	Suction filtration	Myoviridae	NotDetermined	NotDetermined	Notdetermined	0	0	666	29827	Medium-quality	65.89
kanda-virus-vSAG-022-0177_3311_bin	vSAG-0545	Suction filtration	Myoviridae	Myoviridae	NotDetermined	Myoviridae	0	0	229	56338	Low-quality	25.44
kanda-virus-vSAG-022-0176_10_contig	vSAG-0546	Suction filtration		0	NotDetermined	NotDetermined	0	0	1161	2021	High-quality	100
kanda-virus-vSAG-022-0175_10_contig	vSAG-0547	Suction filtration		NotDetermined	NotDetermined	Notdetermined	0	0	1174	1418	Low-quality	3.88
kanda-virus-vSAG-022-0174_1389_bin	vSAG-0548	Suction filtration	Siphoviridae	NotDetermined	NotDetermined	Notdetermined	0	0	894	17869	Low-quality	19.3
kanda-virus-vSAG-022-0173_3271_bin	vSAG-0549	Suction filtration	Myoviridae	NotDetermined	NotDetermined	Notdetermined	VC_57_0	3	199	59608	Medium-quality	71.61
kanda-virus-vSAG-022-0172_0_contig	vSAG-0550	Suction filtration	Siphoviridae	NotDetermined	NotDetermined	Notdetermined	VC_471_0	3	532	35652	High-quality	94.19
kanda-virus-vSAG-022-0171_3123_bin	vSAG-0551	Suction filtration	Siphoviridae	NotDetermined	NotDetermined	Notdetermined	VC_256_0	14	736	25945	Medium-quality	62.48
kanda-virus-vSAG-022-0170_1445_bin	vSAG-0552	Suction filtration	Siphoviridae	NotDetermined	NotDetermined	Notdetermined	VC_580_0	4	90	51153	Medium-quality	50.88
kanda-virus-vSAG-022-0169_226_bin	vSAG-0553	Suction filtration	Siphoviridae	NotDetermined	NotDetermined	Notdetermined	VC_307_0	6	627	31764	Medium-quality	51.92
kanda-virus-vSAG-022-0168_572_bin	vSAG-0554	Suction filtration	Myoviridae	NotDetermined	NotDetermined	Notdetermined	VC_601_0	14	560	34795	Medium-quality	55.52
kanda-virus-vSAG-022-0167_185_bin	vSAG-0555	Suction filtration	Siphoviridae	NotDetermined	NotDetermined	Notdetermined	VC_578_0	3	531	35670	Medium-quality	51.7
kanda-virus-vSAG-022-0166_350_bin	vSAG-0556	Suction filtration	Myoviridae	NotDetermined	NotDetermined	Notdetermined	VC_527_2	2	116	69795	Medium-quality	53.57
kanda-virus-vSAG-022-0165_0_contig	vSAG-0557	Suction filtration	Microviridae	Microviridae	NotDetermined	Microviridae	0	0	1184	910	Low-quality	20.1
kanda-virus-vSAG-022-0164_412_bin	vSAG-0558	Suction filtration	Siphoviridae	NotDetermined	NotDetermined	Notdetermined	VC_398_0	6	552	35027	Complete	100
kanda-virus-vSAG-022-0163_3447_bin	vSAG-0559	Suction filtration	Podoviridae	NotDetermined	NotDetermined	Notdetermined	VC_303_0	2	45	92467	High-quality	92.12
kanda-virus-vSAG-022-0162_4_contig	vSAG-0560	Suction filtration	Siphoviridae	NotDetermined	NotDetermined	Notdetermined	VC_601_0	14	535	35572	Medium-quality	53.58
kanda-virus-vSAG-022-0161_3213_bin	vSAG-0561	Suction filtration	Podoviridae	NotDetermined	NotDetermined	Notdetermined	0	0	365	42722	Medium-quality	68.79
kanda-virus-vSAG-022-0160_82_bin	vSAG-0562	Suction filtration	Siphoviridae	NotDetermined	NotDetermined	Notdetermined	VC_575_0	14	607	32898	Medium-quality	51.64
kanda-virus-vSAG-022-0159_2_contig	vSAG-0563	Suction filtration	Siphoviridae	Siphoviridae	NotDetermined	Siphoviridae	VC_256_0	14	760	24936	Medium-quality	59.94
kanda-virus-vSAG-022-0158_2263_bin	vSAG-0564	Suction filtration	Myoviridae	NotDetermined	NotDetermined	Notdetermined	VC_388_0	2	630	31712	Medium-quality	63.01
kanda-virus-vSAG-022-0157_1_contig	vSAG-0565	Suction filtration	Podoviridae	NotDetermined	NotDetermined	Notdetermined	VC_392_0	2	61	83579	High-quality	93.76
kanda-virus-vSAG-022-0156_0_contig	vSAG-0566	Suction filtration	Siphoviridae	NotDetermined	NotDetermined	Notdetermined	VC_581_0	6	280	48971	Medium-quality	64.76
kanda-virus-vSAG-022-0155_0_contig	vSAG-0567	Suction filtration		NotDetermined	NotDetermined	Notdetermined	VC_600_0	5	310	24562	Medium-quality	55.38
kanda-virus-vSAG-022-0154_226_bin	vSAG-0568	Suction filtration	Siphoviridae	NotDetermined	NotDetermined	Notdetermined	0	0	194	60010	High-quality	100
kanda-virus-vSAG-022-0153_3166_bin	vSAG-0569	Suction filtration	Myoviridae	NotDetermined	NotDetermined	Notdetermined	VC_668_0	3	255	43254	Low-quality	43.32
kanda-virus-vSAG-022-0152_226_bin	vSAG-0570	Suction filtration	Podoviridae	NotDetermined	NotDetermined	Notdetermined	VC_296_0	3	208	58700	High-quality	93.2
kanda-virus-vSAG-022-0151_3152_bin	vSAG-0571	Suction filtration	Siphoviridae	NotDetermined	NotDetermined	Notdetermined	0	0	329	44869	Medium-quality	67.93
kanda-virus-vSAG-022-0150_827_bin	vSAG-0572	Suction filtration	Siphoviridae	NotDetermined	NotDetermined	Notdetermined	0	0	579	34038	Low-quality	40.15
kanda-virus-vSAG-022-0149_2121_bin	vSAG-0573	Suction filtration	Siphoviridae	NotDetermined	NotDetermined	Notdetermined	VC_584_0	2	388	41240	Medium-quality	82.87
kanda-virus-vSAG-022-0148_4_contig	vSAG-0574	Suction filtration	Siphoviridae	NotDetermined	NotDetermined	Notdetermined	0	0	609	32753	Medium-quality	73.53
kanda-virus-vSAG-022-0147_0_contig	vSAG-0575	Suction filtration	Siphoviridae	NotDetermined	NotDetermined	Notdetermined	VC_590_0	5	446	38842	High-quality	93.59
kanda-virus-vSAG-022-0146_0_contig	vSAG-0576	Suction filtration	Siphoviridae	NotDetermined	NotDetermined	Notdetermined	0	0	455	38359	Low-quality	33.21
kanda-virus-vSAG-022-0145_0_contig	vSAG-0577	Suction filtration	Podoviridae	NotDetermined	NotDetermined	Notdetermined	VC_622_0	18	427	39418	Low-quality	42.33
kanda-virus-vSAG-022-0144_226_bin	vSAG-0578	Suction filtration	Siphoviridae	NotDetermined	NotDetermined	Notdetermined	0	0	195	59882	Medium-quality	59.55
kanda-virus-vSAG-022-0142_5_contig	vSAG-0579	Suction filtration	Siphoviridae	NotDetermined	NotDetermined	Notdetermined	VC_397_0	6	386	41413	High-quality	96.81
kanda-virus-vSAG-022-0141_0_contig	vSAG-0580	Suction filtration	Siphoviridae	NotDetermined	NotDetermined	Notdetermined	0	0	272	49669	Medium-quality	65.48
kanda-virus-vSAG-022-0140_0_contig	vSAG-0581	Suction filtration	Myoviridae	NotDetermined	NotDetermined	Notdetermined	VC_527_0	2	683	28857	Low-quality	31.46
kanda-virus-vSAG-022-0139_3_contig	vSAG-0582	Suction filtration	Podoviridae	NotDetermined	NotDetermined	Notdetermined	0	0	250	52960	High-quality	95.65
kanda-virus-vSAG-022-0138_3_contig	vSAG-0583	Suction filtration	Siphoviridae	NotDetermined	NotDetermined	Notdetermined	VC_633_0	2	636	31219	Low-quality	45.64
kanda-virus-vSAG-022-0137_3105_bin	vSAG-0584	Suction filtration	Siphoviridae	NotDetermined	NotDetermined	Notdetermined	VC_437_0	2	555	34859	Medium-quality	89.5
kanda-virus-vSAG-022-0136_0_contig	vSAG-0585	Suction filtration	Myoviridae	NotDetermined	NotDetermined	Notdetermined	VC_591_0	2	771	24512	Low-quality	14.46
kanda-virus-vSAG-022-0135_3093_bin	vSAG-0586	Suction filtration	Siphoviridae	NotDetermined	NotDetermined	Notdetermined	0	0	591	33502	Medium-quality	70.61
kanda-virus-vSAG-022-0134_3_contig	vSAG-0587	Suction filtration	Siphoviridae	NotDetermined	NotDetermined	Notdetermined	VC_516_0	13	358	36115	Medium-quality	77.97
kanda-virus-vSAG-022-0133_2_contig	vSAG-0588	Suction filtration	Zobellviridae	NotDetermined	NotDetermined	Notdetermined	VC_530_0	4	142	25754	Low-quality	42.37
kanda-virus-vSAG-022-0132_3123_bin	vSAG-0589	Suction filtration	Siphoviridae	Siphoviridae	NotDetermined	Siphoviridae	VC_256_0	14	541	35395	Medium-quality	81.65
kanda-virus-vSAG-022-0131_0_contig	vSAG-0590	Suction filtration	Siphoviridae	NotDetermined	NotDetermined	Notdetermined	0	0	119	69259	Medium-quality	59.04
kanda-virus-vSAG-022-0130_2_contig	vSAG-0591	Suction filtration	Siphoviridae	NotDetermined	NotDetermined	Notdetermined	0	0	856	20278	Low-quality	19.91
kanda-virus-vSAG-022-0129_3069_bin	vSAG-0592	Suction filtration	Siphoviridae	NotDetermined	NotDetermined	Notdetermined	VC_328_0	3	264	51567	Low-quality	47.13
kanda-virus-vSAG-022-0128_226_bin	vSAG-0593	Suction filtration	Siphoviridae	NotDetermined	NotDetermined	Notdetermined	0	0	768	24571	Medium-quality	53.46
kanda-virus-vSAG-022-0127_0_contig	vSAG-0594	Suction filtration	Siphoviridae	NotDetermined	NotDetermined	Notdetermined	VC_516_0	13	358	38260	Medium-quality	82.44
kanda-virus-vSAG-022-0126_1_contig	vSAG-0595	Suction filtration	Myoviridae	NotDetermined	NotDetermined	Notdetermined	VC_699_0	2	158	35570	Medium-quality	57.66
kanda-virus-vSAG-022-0125_4_contig	vSAG-0596	Suction filtration	Siphoviridae	NotDetermined	NotDetermined	Notdetermined	VC_624_0	12	486	34578	High-quality	91.06
kanda-virus-vSAG-022-0124_1_contig	vSAG-0597	Suction filtration	Siphoviridae	NotDetermined	NotDetermined	Notdetermined	0	0	977	13815	Low-quality	14.28
kanda-virus-vSAG-022-0123_1130_bin	vSAG-0598	Suction filtration	Siphoviridae	NotDetermined	NotDetermined	Notdetermined	VC_662_0	2	348	43766	Complete	100
kanda-virus-vSAG-022-0122_1_contig	vSAG-0599	Suction filtration	Myoviridae	NotDetermined	NotDetermined	Notdetermined	VC_467_0	10	573	34342	High-quality	95.3
kanda-virus-vSAG-022-0121_1_contig	vSAG-0600	Suction filtration	Podoviridae	NotDetermined	NotDetermined	Notdetermined	VC_304_0	2	412	40166	Low-quality	24.03
kanda-virus-vSAG-022-0120_3041_bin	vSAG-0601	Suction filtration	Myoviridae	NotDetermined	NotDetermined	Notdetermined	VC_280_0	1	201	59588	Low-quality	29.11
kanda-virus-vSAG-022-0119_226_bin	vSAG-0602	Suction filtration	Siphoviridae	Siphoviridae	NotDetermined	Siphoviridae	0	0	675	29276	Low-quality	42.69
kanda-virus-vSAG-022-0118_3_contig	vSAG-0603	Suction filtration	Myoviridae	NotDetermined	NotDetermined	Notdetermined	0	0	792	23098	Low-quality	47.94
kanda-virus-vSAG-022-0117_226_bin	vSAG-0604	Suction filtration	Siphoviridae	NotDetermined	NotDetermined	Notdetermined	0	0	300	47317	High-quality	98.76
kanda-virus-vSAG-022-0116_2_contig	vSAG-0605	Suction filtration	Myoviridae	NotDetermined	NotDetermined	Notdetermined	0	0	612	32476	Low-quality	34.86
kanda-virus-vSAG-022-0115_2983_bin	vSAG-0606	Suction filtration	Myoviridae	Myoviridae	NotDetermined	Myoviridae	0	0	138	66793	Medium-quality	72.41
kanda-virus-vSAG-022-0114_226_bin	vSAG-0607	Suction filtration	Siphoviridae	NotDetermined	NotDetermined	Notdetermined	0	0	185	60774	Medium-quality	64.8
kanda-virus-vSAG-022-0112_7_contig	vSAG-0608	Suction filtration	Siphoviridae	Siphoviridae	NotDetermined	Siphoviridae	0	0	750	25410	Low-quality	37.77
kanda-virus-vSAG-022-0110_1_contig	vSAG-0609	Suction filtration	Siphoviridae	NotDetermined	NotDetermined	Notdetermined	0	0	737	25919	Medium-quality	52.98
kanda-virus-vSAG-022-0109_0_contig	vSAG-0610	Suction filtration	Siphoviridae	NotDetermined	NotDetermined	Notdetermined	VC_594_0	2	333	44633	Medium-quality	85.81
kanda-virus-vSAG-022-0108_3006_bin	vSAG-0611	Suction filtration	Zobellviridae	NotDetermined	NotDetermined	Notdetermined	VC_530_0	4	142	66127	High-quality	100
kanda-virus-vSAG-022-0107_0_contig	vSAG-0612	Suction filtration	Siphoviridae	NotDetermined	NotDetermined	Notdetermined	VC_578_0	3	625	31784	Low-quality	32.11
kanda-virus-vSAG-022-0106_2_contig	vSAG-0613	Suction filtration	Myoviridae	NotDetermined	NotDetermined	Notdetermined	0	0	822	21869	Low-quality	49.05
kanda-virus-vSAG-022-0105_2_contig	vSAG-0614	Suction filtration	Siphoviridae	NotDetermined	NotDetermined	Notdetermined	VC_634_0	2	710	27322	Low-quality	33.86
kanda-virus-vSAG-022-0104_0_contig	vSAG-0615	Suction filtration	Myoviridae	NotDetermined	NotDetermined	Notdetermined	VC_502_0	2	161	63645	Medium-quality	56.62
kanda-virus-vSAG-022-0103_0_contig	vSAG-0616	Suction filtration	Siphoviridae	NotDetermined	NotDetermined	Notdetermined	VC_308_0	7	518	36181	Medium-quality	86.6
kanda-virus-vSAG-022-0102_2_contig	vSAG-0617	Suction filtration	Myoviridae	Myoviridae	NotDetermined	Myoviridae	VC_56_1	4	126	68330	Medium-quality	73.34
kanda-virus-vSAG-022-0101_226_bin	vSAG-0618	Suction filtration	Siphoviridae	NotDetermined	NotDetermined	Notdetermined	VC_397_0	6	437	39246	High-quality	91.34
kanda-virus-vSAG-022-0100_1_contig	vSAG-0619	Suction filtration	Myoviridae	NotDetermined	NotDetermined	Notdetermined	0	0	151	65578	High-quality	100
kanda-virus-vSAG-022-0099_0_contig	vSAG-0620	Suction filtration	Siphoviridae	Siphoviridae	NotDetermined	Siphoviridae	0	0	1164	1969	Low-quality	3.04
kanda-virus-vSAG-022-0098_31_bin	vSAG-0621	Suction filtration	Siphoviridae	NotDetermined	NotDetermined	Notdetermined	VC_665_0	4	493	34823	High-quality	94.23
kanda-virus-vSAG-022-0097_353_bin	vSAG-0622	Suction filtration	Siphoviridae	NotDetermined	NotDetermined	Notdetermined	VC_636_0	2	749	25410	Low-quality	41.72
kanda-virus-vSAG-022-0096_0_contig	vSAG-0623	Suction filtration	Myoviridae	NotDetermined	NotDetermined	Notdetermined	VC_613_0	3	256	52510	High-quality	100
kanda-virus-vSAG-022-0095_3447_bin	vSAG-0624	Suction filtration	Myoviridae	NotDetermined	NotDetermined	Notdetermined	VC_220_4	1	60	84040	Medium-quality	50.63
kanda-virus-vSAG-022-0094_0_contig	vSAG-0625	Suction filtration	Myoviridae	NotDetermined	NotDetermined	Notdetermined	VC_699_0	2	158	63921	High-quality	100
kanda-virus-vSAG-022-0093_500_bin	vSAG-0626	Suction filtration	Siphoviridae	NotDetermined	NotDetermined	Notdetermined	VC_625_0	2	274	49388	Medium-quality	59.19
kanda-virus-vSAG-022-0092_2952_bin	vSAG-0627	Suction filtration	Siphoviridae	NotDetermined	NotDetermined	Notdetermined	0	0	265	51157	Low-quality	29.45
kanda-virus-vSAG-022-0091_3372_bin	vSAG-0628	Suction filtration	Siphoviridae	NotDetermined	NotDetermined	Notdetermined	VC_299_0	3	373	42355	Medium-quality	58.44
kanda-virus-vSAG-022-0090_180_bin	vSAG-0629	Suction filtration	Siphoviridae	NotDetermined	NotDetermined	Notdetermined	VC_649_0	2	619	32127	Medium-quality	80.91
kanda-virus-vSAG-022-0089_0_contig	vSAG-0630	Suction filtration	Siphoviridae	NotDetermined	NotDetermined	Notdetermined	VC_601_0	14	118	68539	Medium-quality	62.88
kanda-virus-vSAG-022-0087_1_contig	vSAG-0631	Suction filtration	Siphoviridae	NotDetermined	NotDetermined	Notdetermined	VC_471_0	3	426	39596	High-quality	100
kanda-virus-vSAG-022-0086_0_contig	vSAG-0632	Suction filtration	Siphoviridae	NotDetermined	NotDetermined	Notdetermined	0	0	682	28898	Low-quality	26.65
kanda-virus-vSAG-022-0084_3_contig	vSAG-0633	Suction filtration	Siphoviridae	NotDetermined	NotDetermined	Notdetermined	VC_601_0	14	166	49502	Low-quality	45.8
kanda-virus-vSAG-022-0083_0_contig	vSAG-0634	Suction filtration		0	NotDetermined	NotDetermined	VC_693_0	2	1157	2297	High-quality	93.02
kanda-virus-vSAG-022-0081_1395_bin	vSAG-0635	Suction filtration	Autographiviridae	NotDetermined	NotDetermined	Notdetermined	VC_467_0	10	572	16605	Low-quality	46.08
kanda-virus-vSAG-022-0080_3447_bin	vSAG-0636	Suction filtration	Myoviridae	NotDetermined	NotDetermined	Notdetermined	0	0	431	39550	Low-quality	31.96
kanda-virus-vSAG-022-0079_0_contig	vSAG-0637	Suction filtration	Siphoviridae	NotDetermined	NotDetermined	Notdetermined	VC_666_0	2	485	32914	Low-quality	36.42
kanda-virus-vSAG-022-0078_6_contig	vSAG-0638	Suction filtration	Siphoviridae	NotDetermined	NotDetermined	Notdetermined	VC_601_0	14	125	33588	Medium-quality	52.55
kanda-virus-vSAG-022-0077_3_contig	vSAG-0639	Suction filtration	Podoviridae	NotDetermined	NotDetermined	Notdetermined	VC_234_0	36	441	39106	High-quality	90.21
kanda-virus-vSAG-022-0076_3447_bin	vSAG-0640	Suction filtration	Siphoviridae	NotDetermined	NotDetermined	Notdetermined	VC_698_0	2	392	41028	Medium-quality	55.93
kanda-virus-vSAG-022-0075_2_contig	vSAG-0641	Suction filtration	Podoviridae	NotDetermined	NotDetermined	Notdetermined	VC_296_0	3	171	63045	High-quality	100
kanda-virus-vSAG-022-0074_0_contig	vSAG-0642	Suction filtration	Podoviridae	NotDetermined	NotDetermined	Notdetermined	0	0	133	67257	Low-quality	31.37
kanda-virus-vSAG-022-0073_2_contig	vSAG-0643	Suction filtration	Siphoviridae	NotDetermined	NotDetermined	Notdetermined	VC_696_0	2	831	21388	Low-quality	24.17
kanda-virus-vSAG-022-0072_226_bin	vSAG-0644	Suction filtration	Siphoviridae	NotDetermined	NotDetermined	Notdetermined	0	0	193	60010	Medium-quality	59.51
kanda-virus-vSAG-022-0071_1_contig	vSAG-0645	Suction filtration	Demerecviridae	NotDetermined	NotDetermined	Notdetermined	VC_690_0	2	466	37848	High-quality	94.83
kanda-virus-vSAG-022-0070_3447_bin	vSAG-0646	Suction filtration	Myoviridae	NotDetermined	NotDetermined	Notdetermined	0	0	38	97370	Low-quality	28.47
kanda-virus-vSAG-022-0069_1_contig	vSAG-0647	Suction filtration	Siphoviridae	NotDetermined	NotDetermined	Notdetermined	VC_309_0	5	273	49484	High-quality	100
kanda-virus-vSAG-022-0068_226_bin	vSAG-0648	Suction filtration	Siphoviridae	NotDetermined	NotDetermined	Notdetermined	VC_563_0	7	198	59627	Low-quality	49.16
kanda-virus-vSAG-022-0067_0_contig	vSAG-0649	Suction filtration	Siphoviridae	NotDetermined	NotDetermined	Notdetermined	0	0	456	38353	Medium-quality	52.81
kanda-virus-vSAG-022-0066_1_contig	vSAG-0650	Suction filtration	Siphoviridae	NotDetermined	NotDetermined	Notdetermined	VC_507_0	4	48	56495	Medium-quality	69.95
kanda-virus-vSAG-022-0065_4_contig	vSAG-0651	Suction filtration	Siphoviridae	NotDetermined	NotDetermined	Notdetermined	0	0	836	21012	Medium-quality	51.69
kanda-virus-vSAG-022-0064_226_bin	vSAG-0652	Suction filtration	Myoviridae	NotDetermined	NotDetermined	Notdetermined	VC_290_1	17	190	57363	Low-quality	47.42
kanda-virus-vSAG-022-0063_3_contig	vSAG-0653	Suction filtration	Siphoviridae	NotDetermined	NotDetermined	Notdetermined	VC_575_0	14	525	35843	Medium-quality	86.79
kanda-virus-vSAG-022-0062_226_bin	vSAG-0654	Suction filtration	Myoviridae	NotDetermined	NotDetermined	Notdetermined	0	0	313	46007	Medium-quality	65.14
kanda-virus-vSAG-022-0061_1_contig	vSAG-0655	Suction filtration	Siphoviridae	NotDetermined	NotDetermined	Notdetermined	VC_640_0	2	580	34027	Medium-quality	85.9
kanda-virus-vSAG-022-0060_0_contig	vSAG-0656	Suction filtration	Myoviridae	NotDetermined	NotDetermined	Notdetermined	0	0	140	66483	High-quality	97.5
kanda-virus-vSAG-022-0059_0_contig	vSAG-0657	Suction filtration	Siphoviridae	NotDetermined	NotDetermined	Notdetermined	VC_491_0	2	544	35349	Medium-quality	75.49
kanda-virus-vSAG-022-0058_2878_bin	vSAG-0658	Suction filtration	Siphoviridae	NotDetermined	NotDetermined	Notdetermined	0	0	48	22282	Low-quality	26.54
kanda-virus-vSAG-022-0057_2845_bin	vSAG-0659	Suction filtration	Myoviridae	NotDetermined	NotDetermined	Notdetermined	0	0	186	60694	Medium-quality	76.75
kanda-virus-vSAG-022-0056_2840_bin	vSAG-0660	Suction filtration	Siphoviridae	NotDetermined	NotDetermined	Notdetermined	VC_697_0	2	647	30863	Low-quality	33.63
kanda-virus-vSAG-022-0055_5_contig	vSAG-0661	Suction filtration	Siphoviridae	NotDetermined	NotDetermined	Notdetermined	VC_394_0	3	498	36689	Medium-quality	89.63
kanda-virus-vSAG-022-0054_1_contig	vSAG-0662	Suction filtration		NotDetermined	NotDetermined	Notdetermined	VC_657_0	2	688	28507	Low-quality	16.27
kanda-virus-vSAG-022-0053_0_contig	vSAG-0663	Suction filtration	Siphoviridae	NotDetermined	NotDetermined	Notdetermined	0	0	548	35021	Medium-quality	73.44
kanda-virus-vSAG-022-0052_4_contig	vSAG-0664	Suction filtration	Circoviridae	Circoviridae	NotDetermined	Circoviridae	0	0	1146	2793	Medium-quality	85.23
kanda-virus-vSAG-022-0051_3_contig	vSAG-0665	Suction filtration	Siphoviridae	NotDetermined	NotDetermined	Notdetermined	0	0	526	35840	High-quality	94.06
kanda-virus-vSAG-022-0050_3447_bin	vSAG-0666	Suction filtration	Podoviridae	NotDetermined	NotDetermined	Notdetermined	0	0	209	58594	Low-quality	41.03
kanda-virus-vSAG-022-0049_0_contig	vSAG-0667	Suction filtration	Siphoviridae	NotDetermined	NotDetermined	Notdetermined	VC_508_0	4	776	24090	Medium-quality	60.75
kanda-virus-vSAG-022-0048_3123_bin	vSAG-0668	Suction filtration	Siphoviridae	Siphoviridae	NotDetermined	Siphoviridae	VC_256_0	14	516	36195	Medium-quality	75.71
kanda-virus-vSAG-022-0047_0_contig	vSAG-0669	Suction filtration	Siphoviridae	NotDetermined	NotDetermined	Notdetermined	VC_581_0	6	270	50421	Medium-quality	88.11
kanda-virus-vSAG-022-0046_2_contig	vSAG-0670	Suction filtration	Myoviridae	NotDetermined	NotDetermined	Notdetermined	VC_636_0	2	813	22267	Low-quality	37.16
kanda-virus-vSAG-022-0045_3644_bin	vSAG-0671	Suction filtration	Myoviridae	NotDetermined	NotDetermined	Notdetermined	VC_569_0	6	248	53177	Low-quality	45.19
kanda-virus-vSAG-022-0044_0_contig	vSAG-0672	Suction filtration	Siphoviridae	NotDetermined	NotDetermined	Notdetermined	VC_467_0	10	572	34522	High-quality	95.79
kanda-virus-vSAG-022-0043_2_contig	vSAG-0673	Suction filtration	Myoviridae	NotDetermined	NotDetermined	Notdetermined	0	0	319	45535	Low-quality	19.06
kanda-virus-vSAG-022-0042_3_contig	vSAG-0674	Suction filtration	Siphoviridae	NotDetermined	NotDetermined	Notdetermined	0	0	671	29396	Medium-quality	89.41
kanda-virus-vSAG-022-0041_3447_bin	vSAG-0675	Suction filtration	Myoviridae	Myoviridae	NotDetermined	Myoviridae	VC_220_0	2	12	134806	Medium-quality	81.21
kanda-virus-vSAG-022-0040_4_contig	vSAG-0676	Suction filtration	Siphoviridae	NotDetermined	NotDetermined	Notdetermined	VC_696_0	2	723	26580	Low-quality	28.24
kanda-virus-vSAG-022-0039_1_contig	vSAG-0677	Suction filtration	Siphoviridae	NotDetermined	NotDetermined	Notdetermined	VC_575_0	14	732	26043	Medium-quality	67.89
kanda-virus-vSAG-022-0038_407_bin	vSAG-0678	Suction filtration	Siphoviridae	NotDetermined	NotDetermined	Notdetermined	VC_516_0	13	358	42372	Complete	100
kanda-virus-vSAG-022-0037_3447_bin	vSAG-0679	Suction filtration	Podoviridae	NotDetermined	NotDetermined	Notdetermined	VC_295_0	5	52	86407	Medium-quality	81.51
kanda-virus-vSAG-022-0036_4_contig	vSAG-0680	Suction filtration	Siphoviridae	NotDetermined	NotDetermined	Notdetermined	VC_493_0	2	801	22799	Medium-quality	51.69
kanda-virus-vSAG-022-0034_2738_bin	vSAG-0681	Suction filtration	Siphoviridae	NotDetermined	NotDetermined	Notdetermined	0	0	770	24519	Low-quality	18.09
kanda-virus-vSAG-022-0033_1_contig	vSAG-0682	Suction filtration	Myoviridae	NotDetermined	NotDetermined	Notdetermined	VC_527_2	2	55	37601	Low-quality	29.74
kanda-virus-vSAG-022-0032_572_bin	vSAG-0683	Suction filtration	Siphoviridae	NotDetermined	NotDetermined	Notdetermined	VC_601_0	14	322	45267	Low-quality	41.81
kanda-virus-vSAG-022-0031_0_contig	vSAG-0684	Suction filtration	Myoviridae	NotDetermined	NotDetermined	Notdetermined	VC_72_0	7	492	36903	Medium-quality	69.5
kanda-virus-vSAG-022-0030_226_bin	vSAG-0685	Suction filtration	Siphoviridae	NotDetermined	NotDetermined	Notdetermined	VC_308_0	7	320	45471	Complete	100
kanda-virus-vSAG-022-0029_2716_bin	vSAG-0686	Suction filtration	Myoviridae	NotDetermined	NotDetermined	Notdetermined	VC_659_0	2	91	73010	Low-quality	43.73
kanda-virus-vSAG-022-0028_2705_bin	vSAG-0687	Suction filtration	Phycodnaviridae	NotDetermined	Mimiviridae	Mimiviridae	VC_695_0	3	15	134507	Low-quality	27.38
kanda-virus-vSAG-022-0027_0_contig	vSAG-0688	Suction filtration	Autographiviridae	NotDetermined	NotDetermined	Notdetermined	0	0	521	35972	High-quality	90.16
kanda-virus-vSAG-022-0026_0_contig	vSAG-0689	Suction filtration	Siphoviridae	NotDetermined	NotDetermined	Notdetermined	VC_505_0	2	613	32421	Low-quality	44.25
kanda-virus-vSAG-022-0025_4_contig	vSAG-0690	Suction filtration	Myoviridae	NotDetermined	NotDetermined	Notdetermined	VC_694_0	3	1069	9234	Low-quality	19.13
kanda-virus-vSAG-022-0024_3447_bin	vSAG-0691	Suction filtration	Myoviridae	NotDetermined	NotDetermined	Notdetermined	VC_684_0	3	104	71725	Low-quality	39.53
kanda-virus-vSAG-022-0023_2_contig	vSAG-0692	Suction filtration	Siphoviridae	NotDetermined	NotDetermined	Notdetermined	VC_575_0	14	668	29717	Low-quality	48.21
kanda-virus-vSAG-022-0022_2685_bin	vSAG-0693	Suction filtration	Siphoviridae	NotDetermined	NotDetermined	Notdetermined	0	0	679	28987	Medium-quality	57.21
kanda-virus-vSAG-022-0021_1_contig	vSAG-0694	Suction filtration	Siphoviridae	NotDetermined	NotDetermined	Notdetermined	VC_600_0	5	310	27100	Medium-quality	60.81
kanda-virus-vSAG-022-0020_2_contig	vSAG-0695	Suction filtration	Siphoviridae	NotDetermined	NotDetermined	Notdetermined	VC_648_0	2	761	24933	Low-quality	31.13
kanda-virus-vSAG-022-0019_226_bin	vSAG-0696	Suction filtration	Myoviridae	NotDetermined	NotDetermined	Notdetermined	VC_290_1	17	190	56200	Low-quality	47.66
kanda-virus-vSAG-022-0018_226_bin	vSAG-0697	Suction filtration	Siphoviridae	NotDetermined	NotDetermined	Notdetermined	0	0	230	56335	Medium-quality	56.69
kanda-virus-vSAG-022-0017_2665_bin	vSAG-0698	Suction filtration	Podoviridae	NotDetermined	NotDetermined	Notdetermined	VC_301_0	5	82	74750	Medium-quality	72.77
kanda-virus-vSAG-022-0016_226_bin	vSAG-0699	Suction filtration	Podoviridae	NotDetermined	NotDetermined	Notdetermined	VC_599_0	4	357	42993	Medium-quality	59.36
kanda-virus-vSAG-022-0015_2656_bin	vSAG-0700	Suction filtration	Myoviridae	NotDetermined	NotDetermined	Notdetermined	0	0	717	26927	Medium-quality	80.25
kanda-virus-vSAG-022-0014_2654_bin	vSAG-0701	Suction filtration	Podoviridae	NotDetermined	NotDetermined	Notdetermined	VC_542_0	2	674	29284	Medium-quality	78.33
kanda-virus-vSAG-022-0013_2648_bin	vSAG-0702	Suction filtration	Siphoviridae	NotDetermined	NotDetermined	Notdetermined	VC_606_0	2	127	68066	Medium-quality	75.65
kanda-virus-vSAG-022-0012_3640_bin	vSAG-0703	Suction filtration	Siphoviridae	NotDetermined	NotDetermined	Notdetermined	VC_507_0	4	79	74944	Medium-quality	58.07
kanda-virus-vSAG-022-0011_1485_bin	vSAG-0704	Suction filtration	Siphoviridae	NotDetermined	NotDetermined	Notdetermined	VC_646_0	2	254	52715	Medium-quality	56.45
kanda-virus-vSAG-022-0010_0_contig	vSAG-0705	Suction filtration	Circoviridae	Circoviridae	NotDetermined	Circoviridae	0	0	1175	1347	Medium-quality	59.48
kanda-virus-vSAG-022-0009_10_contig	vSAG-0706	Suction filtration	Circoviridae	NotDetermined	NotDetermined	Notdetermined	0	0	1108	5429	High-quality	100
kanda-virus-vSAG-022-0008_226_bin	vSAG-0707	Suction filtration	Myoviridae	NotDetermined	NotDetermined	Notdetermined	VC_499_1	3	200	59607	Complete	100
kanda-virus-vSAG-022-0007_2613_bin	vSAG-0708	Suction filtration	Myoviridae	NotDetermined	NotDetermined	Notdetermined	0	0	344	43924	Low-quality	26.16
kanda-virus-vSAG-022-0006_2605_bin	vSAG-0709	Suction filtration	Siphoviridae	NotDetermined	NotDetermined	Notdetermined	0	0	566	34625	Medium-quality	83.49
kanda-virus-vSAG-022-0005_0_contig	vSAG-0710	Suction filtration	Myoviridae	NotDetermined	NotDetermined	Notdetermined	VC_516_0	13	358	25804	Medium-quality	54.87
kanda-virus-vSAG-022-0004_3447_bin	vSAG-0711	Suction filtration	Myoviridae	Myoviridae	NotDetermined	Myoviridae	0	0	22	115751	Low-quality	49.2
kanda-virus-vSAG-022-0003_0_contig	vSAG-0712	Suction filtration		0	NotDetermined	NotDetermined	VC_693_0	2	1157	2297	High-quality	93.02
kanda-virus-vSAG-022-0002_2596_bin	vSAG-0713	Suction filtration	Siphoviridae	NotDetermined	NotDetermined	Notdetermined	VC_512_0	3	390	41218	Complete	100
kanda-virus-vSAG-022-0001_0_contig	vSAG-0714	Suction filtration	Siphoviridae	NotDetermined	NotDetermined	Notdetermined	VC_308_0	7	400	40744	High-quality	98.63
kanda-river-vSAG-FeCl-0768_1_contig	vSAG-0715	Chemical flocculation	Siphoviridae	NotDetermined	NotDetermined	Notdetermined	0	0	779	23759	Low-quality	43.77
kanda-river-vSAG-FeCl-0767_1_contig	vSAG-0716	Chemical flocculation	Siphoviridae	NotDetermined	NotDetermined	Notdetermined	VC_597_0	3	742	7835	Low-quality	6.65
kanda-river-vSAG-FeCl-0766_0_contig	vSAG-0717	Chemical flocculation	Podoviridae	NotDetermined	NotDetermined	Notdetermined	VC_622_0	18	427	19726	Low-quality	18.15
kanda-river-vSAG-FeCl-0765_0_contig	vSAG-0718	Chemical flocculation	Siphoviridae	NotDetermined	NotDetermined	Notdetermined	0	0	887	18389	Low-quality	19.15
kanda-river-vSAG-FeCl-0764_0_contig	vSAG-0719	Chemical flocculation	Podoviridae	NotDetermined	NotDetermined	Notdetermined	0	0	111	11436	Low-quality	6.03
kanda-river-vSAG-FeCl-0763_0_contig	vSAG-0720	Chemical flocculation	Siphoviridae	NotDetermined	NotDetermined	Notdetermined	VC_485_0	6	993	13061	Low-quality	16.24
kanda-river-vSAG-FeCl-0762_0_contig	vSAG-0721	Chemical flocculation	Siphoviridae	NotDetermined	NotDetermined	Notdetermined	VC_639_0	4	495	17782	Low-quality	21.51
kanda-river-vSAG-FeCl-0761_0_contig	vSAG-0722	Chemical flocculation	Siphoviridae	NotDetermined	NotDetermined	Notdetermined	VC_485_0	6	848	20614	Low-quality	24.9
kanda-river-vSAG-FeCl-0760_226_bin	vSAG-0723	Chemical flocculation	Siphoviridae	NotDetermined	NotDetermined	Notdetermined	VC_596_2	1	191	60443	Medium-quality	50.94
kanda-river-vSAG-FeCl-0759_0_contig	vSAG-0724	Chemical flocculation	Siphoviridae	NotDetermined	NotDetermined	Notdetermined	VC_474_0	29	450	38029	High-quality	97.19
kanda-river-vSAG-FeCl-0758_240_bin	vSAG-0725	Chemical flocculation	Siphoviridae	NotDetermined	NotDetermined	Notdetermined	VC_234_0	36	656	30362	Medium-quality	63.47
kanda-river-vSAG-FeCl-0757_0_contig	vSAG-0726	Chemical flocculation	Siphoviridae	Siphoviridae	NotDetermined	Siphoviridae	0	0	346	2655	Low-quality	1.48
kanda-river-vSAG-FeCl-0756_0_contig	vSAG-0727	Chemical flocculation	Autographiviridae	NotDetermined	NotDetermined	Notdetermined	VC_624_0	12	797	22918	Medium-quality	60.61
kanda-river-vSAG-FeCl-0755_3447_bin	vSAG-0728	Chemical flocculation	Siphoviridae	NotDetermined	NotDetermined	Notdetermined	VC_568_2	3	30	40549	Low-quality	33.36
kanda-river-vSAG-FeCl-0754_3_contig	vSAG-0729	Chemical flocculation		NotDetermined	NotDetermined	Notdetermined	0	0	488	1250	Low-quality	3.29
kanda-river-vSAG-FeCl-0753_1_contig	vSAG-0730	Chemical flocculation		NotDetermined	NotDetermined	Notdetermined	0	0	1131	3734	Low-quality	2.56
kanda-river-vSAG-FeCl-0752_50_bin	vSAG-0731	Chemical flocculation	Siphoviridae	NotDetermined	NotDetermined	Notdetermined	VC_564_0	2	182	15309	Low-quality	24.07
kanda-river-vSAG-FeCl-0751_2143_bin	vSAG-0732	Chemical flocculation	Siphoviridae	NotDetermined	NotDetermined	Notdetermined	VC_474_0	29	450	26677	Medium-quality	68.06
kanda-river-vSAG-FeCl-0750_1_contig	vSAG-0733	Chemical flocculation		NotDetermined	NotDetermined	Notdetermined	0	0	1034	11079	Low-quality	25.17
kanda-river-vSAG-FeCl-0749_1_contig	vSAG-0734	Chemical flocculation		NotDetermined	NotDetermined	Notdetermined	0	0	111	748	Low-quality	1.18
kanda-river-vSAG-FeCl-0747_240_bin	vSAG-0735	Chemical flocculation	Podoviridae	NotDetermined	NotDetermined	Notdetermined	VC_234_0	36	878	18729	Low-quality	34.18
kanda-river-vSAG-FeCl-0746_2_contig	vSAG-0736	Chemical flocculation		NotDetermined	NotDetermined	Notdetermined	0	0	1149	2487	Low-quality	1.36
kanda-river-vSAG-FeCl-0745_3447_bin	vSAG-0737	Chemical flocculation	Myoviridae	NotDetermined	NotDetermined	Notdetermined	0	0	850	20604	Low-quality	12.85
kanda-river-vSAG-FeCl-0744_226_bin	vSAG-0738	Chemical flocculation	Myoviridae	NotDetermined	NotDetermined	Notdetermined	VC_290_1	17	77	28628	Low-quality	27.93
kanda-river-vSAG-FeCl-0743_2519_bin	vSAG-0739	Chemical flocculation	Myoviridae	NotDetermined	NotDetermined	Notdetermined	VC_616_0	2	21	117295	Medium-quality	58.66
kanda-river-vSAG-FeCl-0742_0_contig	vSAG-0740	Chemical flocculation	Siphoviridae	NotDetermined	NotDetermined	Notdetermined	VC_623_0	6	476	37420	High-quality	95.06
kanda-river-vSAG-FeCl-0741_2_contig	vSAG-0741	Chemical flocculation	Myoviridae	NotDetermined	NotDetermined	Notdetermined	0	0	108	16970	Low-quality	9.2
kanda-river-vSAG-FeCl-0740_460_bin	vSAG-0742	Chemical flocculation		NotDetermined	NotDetermined	Notdetermined	0	0	468	10729	Low-quality	28.39
kanda-river-vSAG-FeCl-0739_0_contig	vSAG-0743	Chemical flocculation		NotDetermined	NotDetermined	Notdetermined	0	0	1170	1665	Low-quality	3.58
kanda-river-vSAG-FeCl-0738_1872_bin	vSAG-0744	Chemical flocculation		NotDetermined	NotDetermined	Notdetermined	VC_676_0	17	870	10337	Low-quality	0.83
kanda-river-vSAG-FeCl-0737_2508_bin	vSAG-0745	Chemical flocculation	Siphoviridae	NotDetermined	NotDetermined	Notdetermined	VC_17_0	2	852	20489	Low-quality	36.25
kanda-river-vSAG-FeCl-0736_1512_bin	vSAG-0746	Chemical flocculation	Siphoviridae	NotDetermined	NotDetermined	Notdetermined	VC_631_0	5	823	21864	Low-quality	32.43
kanda-river-vSAG-FeCl-0735_712_bin	vSAG-0747	Chemical flocculation	Myoviridae	NotDetermined	NotDetermined	Notdetermined	VC_396_0	4	385	41464	Medium-quality	69.72
kanda-river-vSAG-FeCl-0734_1_contig	vSAG-0748	Chemical flocculation	Siphoviridae	NotDetermined	NotDetermined	Notdetermined	VC_508_0	4	867	19579	Low-quality	48.91
kanda-river-vSAG-FeCl-0733_240_bin	vSAG-0749	Chemical flocculation	Podoviridae	NotDetermined	NotDetermined	Notdetermined	0	0	847	20679	Low-quality	42.34
kanda-river-vSAG-FeCl-0732_0_contig	vSAG-0750	Chemical flocculation	Siphoviridae	NotDetermined	NotDetermined	Notdetermined	VC_586_0	5	846	20695	Low-quality	36.62
kanda-river-vSAG-FeCl-0731_0_contig	vSAG-0751	Chemical flocculation	Siphoviridae	NotDetermined	NotDetermined	Notdetermined	0	0	791	23220	Low-quality	31.47
kanda-river-vSAG-FeCl-0728_0_contig	vSAG-0752	Chemical flocculation	Siphoviridae	NotDetermined	NotDetermined	Notdetermined	VC_570_0	3	271	50033	Low-quality	42.75
kanda-river-vSAG-FeCl-0727_1659_bin	vSAG-0753	Chemical flocculation	Phycodnaviridae	NotDetermined	NotDetermined	Notdetermined	0	0	712	27279	Low-quality	24.18
kanda-river-vSAG-FeCl-0726_0_contig	vSAG-0754	Chemical flocculation	Siphoviridae	NotDetermined	NotDetermined	Notdetermined	VC_234_0	36	615	32358	Medium-quality	64.54
kanda-river-vSAG-FeCl-0725_0_contig	vSAG-0755	Chemical flocculation	Siphoviridae	NotDetermined	NotDetermined	Notdetermined	VC_640_0	2	580	21523	Low-quality	19.7
kanda-river-vSAG-FeCl-0724_1_contig	vSAG-0756	Chemical flocculation	Myoviridae	NotDetermined	NotDetermined	Notdetermined	0	0	902	17438	Low-quality	24.48
kanda-river-vSAG-FeCl-0723_3_contig	vSAG-0757	Chemical flocculation	Siphoviridae	NotDetermined	NotDetermined	Notdetermined	VC_644_1	1	353	43301	Low-quality	24.62
kanda-river-vSAG-FeCl-0722_1_contig	vSAG-0758	Chemical flocculation		NotDetermined	NotDetermined	Notdetermined	0	0	111	4020	Low-quality	5.46
kanda-river-vSAG-FeCl-0721_1800_bin	vSAG-0759	Chemical flocculation	Myoviridae	NotDetermined	NotDetermined	Notdetermined	0	0	62	82964	Low-quality	21.57
kanda-river-vSAG-FeCl-0720_226_bin	vSAG-0760	Chemical flocculation	Siphoviridae	NotDetermined	NotDetermined	Notdetermined	VC_590_0	5	446	30931	Medium-quality	75.3
kanda-river-vSAG-FeCl-0719_3447_bin	vSAG-0761	Chemical flocculation	Demerecviridae	NotDetermined	NotDetermined	Notdetermined	0	0	33	25312	Low-quality	22.05
kanda-river-vSAG-FeCl-0718_0_contig	vSAG-0762	Chemical flocculation	Microviridae	Microviridae	NotDetermined	Microviridae	VC_239_0	8	1115	4905	High-quality	100
kanda-river-vSAG-FeCl-0717_226_bin	vSAG-0763	Chemical flocculation	Siphoviridae	NotDetermined	NotDetermined	Notdetermined	0	0	1082	7780	Low-quality	19.28
kanda-river-vSAG-FeCl-0716_3447_bin	vSAG-0764	Chemical flocculation	Myoviridae	Myoviridae	NotDetermined	Myoviridae	VC_220_1	1	179	62139	Low-quality	37.48
kanda-river-vSAG-FeCl-0715_769_bin	vSAG-0765	Chemical flocculation	Podoviridae	NotDetermined	NotDetermined	Notdetermined	VC_622_0	18	427	37386	Low-quality	40.15
kanda-river-vSAG-FeCl-0714_2_contig	vSAG-0766	Chemical flocculation		NotDetermined	NotDetermined	Notdetermined	0	0	1094	6811	Low-quality	6.88
kanda-river-vSAG-FeCl-0713_0_contig	vSAG-0767	Chemical flocculation	Siphoviridae	NotDetermined	NotDetermined	Notdetermined	VC_475_0	8	451	24583	Medium-quality	61.87
kanda-river-vSAG-FeCl-0712_2436_bin	vSAG-0768	Chemical flocculation	Autographiviridae	NotDetermined	NotDetermined	Notdetermined	VC_624_0	12	486	25563	Medium-quality	67.35
kanda-river-vSAG-FeCl-0711_2_contig	vSAG-0769	Chemical flocculation		NotDetermined	NotDetermined	Notdetermined	VC_678_0	4	891	18023	Low-quality	18.86
kanda-river-vSAG-FeCl-0710_0_contig	vSAG-0770	Chemical flocculation		NotDetermined	NotDetermined	Notdetermined	VC_651_0	2	457	7723	Low-quality	6.62
kanda-river-vSAG-FeCl-0709_1_contig	vSAG-0771	Chemical flocculation	Siphoviridae	NotDetermined	NotDetermined	Notdetermined	VC_474_0	29	450	24041	Medium-quality	61.46
kanda-river-vSAG-FeCl-0707_1_contig	vSAG-0772	Chemical flocculation	Phycodnaviridae	NotDetermined	NotDetermined	Notdetermined	0	0	974	13876	Low-quality	12.36
kanda-river-vSAG-FeCl-0706_0_contig	vSAG-0773	Chemical flocculation		NotDetermined	NotDetermined	Notdetermined	0	0	1163	1970	Low-quality	2.64
kanda-river-vSAG-FeCl-0705_226_bin	vSAG-0774	Chemical flocculation	Siphoviridae	NotDetermined	NotDetermined	Notdetermined	VC_296_1	1	343	43948	Medium-quality	69.3
kanda-river-vSAG-FeCl-0703_0_contig	vSAG-0775	Chemical flocculation	Siphoviridae	NotDetermined	NotDetermined	Notdetermined	VC_234_0	36	596	33307	Medium-quality	70.77
kanda-river-vSAG-FeCl-0702_2_contig	vSAG-0776	Chemical flocculation	Podoviridae	NotDetermined	NotDetermined	Notdetermined	0	0	684	28808	Low-quality	47.3
kanda-river-vSAG-FeCl-0700_2436_bin	vSAG-0777	Chemical flocculation	Autographiviridae	NotDetermined	NotDetermined	Notdetermined	VC_624_0	12	486	22900	Medium-quality	60.24
kanda-river-vSAG-FeCl-0699_0_contig	vSAG-0778	Chemical flocculation	Siphoviridae	Siphoviridae	NotDetermined	Siphoviridae	0	0	976	13843	Low-quality	11.69
kanda-river-vSAG-FeCl-0698_3447_bin	vSAG-0779	Chemical flocculation	Podoviridae	NotDetermined	NotDetermined	Notdetermined	0	0	1033	11086	Low-quality	6.33
kanda-river-vSAG-FeCl-0697_0_contig	vSAG-0780	Chemical flocculation		NotDetermined	NotDetermined	Notdetermined	VC_579_0	2	1029	11228	Low-quality	9
kanda-river-vSAG-FeCl-0696_0_contig	vSAG-0781	Chemical flocculation	Siphoviridae	NotDetermined	NotDetermined	Notdetermined	VC_477_0	5	459	38228	High-quality	95.93
kanda-river-vSAG-FeCl-0694_2143_bin	vSAG-0782	Chemical flocculation	Siphoviridae	NotDetermined	NotDetermined	Notdetermined	VC_474_0	29	450	33363	Complete	100
kanda-river-vSAG-FeCl-0693_226_bin	vSAG-0783	Chemical flocculation	Siphoviridae	NotDetermined	NotDetermined	Notdetermined	VC_687_0	1	640	31062	Low-quality	26.11
kanda-river-vSAG-FeCl-0692_1_contig	vSAG-0784	Chemical flocculation	Podoviridae	NotDetermined	NotDetermined	Notdetermined	0	0	1068	9257	Low-quality	23.74
kanda-river-vSAG-FeCl-0691_1_contig	vSAG-0785	Chemical flocculation		NotDetermined	NotDetermined	Notdetermined	0	0	1099	6125	Low-quality	2.85
kanda-river-vSAG-FeCl-0690_0_contig	vSAG-0786	Chemical flocculation	Siphoviridae	NotDetermined	NotDetermined	Notdetermined	VC_631_0	5	633	31442	Low-quality	46.64
kanda-river-vSAG-FeCl-0689_1_contig	vSAG-0787	Chemical flocculation	Myoviridae	NotDetermined	NotDetermined	Notdetermined	0	0	528	35697	Medium-quality	66.25
kanda-river-vSAG-FeCl-0688_2373_bin	vSAG-0788	Chemical flocculation	Siphoviridae	NotDetermined	NotDetermined	Notdetermined	VC_17_0	2	475	37422	Medium-quality	66.11
kanda-river-vSAG-FeCl-0687_1445_bin	vSAG-0789	Chemical flocculation	Siphoviridae	NotDetermined	NotDetermined	Notdetermined	VC_580_0	4	239	55195	Low-quality	45.03
kanda-river-vSAG-FeCl-0686_0_contig	vSAG-0790	Chemical flocculation	Myoviridae	NotDetermined	NotDetermined	Notdetermined	VC_568_0	1	454	38362	Low-quality	22.21
kanda-river-vSAG-FeCl-0685_2361_bin	vSAG-0791	Chemical flocculation	Siphoviridae	NotDetermined	NotDetermined	Notdetermined	VC_619_0	2	586	33700	Medium-quality	71.16
kanda-river-vSAG-FeCl-0684_2350_bin	vSAG-0792	Chemical flocculation		NotDetermined	NotDetermined	Notdetermined	0	0	975	13853	Low-quality	36.25
kanda-river-vSAG-FeCl-0683_0_contig	vSAG-0793	Chemical flocculation	Siphoviridae	NotDetermined	NotDetermined	Notdetermined	0	0	959	14894	Low-quality	9.82
kanda-river-vSAG-FeCl-0682_226_bin	vSAG-0794	Chemical flocculation	Podoviridae	NotDetermined	NotDetermined	Notdetermined	VC_667_0	2	939	15744	Low-quality	11.69
kanda-river-vSAG-FeCl-0681_1_contig	vSAG-0795	Chemical flocculation	Siphoviridae	NotDetermined	NotDetermined	Notdetermined	0	0	1005	12382	Low-quality	12.61
kanda-river-vSAG-FeCl-0680_3447_bin	vSAG-0796	Chemical flocculation	Myoviridae	NotDetermined	NotDetermined	Notdetermined	VC_548_0	1	6	160731	Medium-quality	62.02
kanda-river-vSAG-FeCl-0679_1_contig	vSAG-0797	Chemical flocculation	Siphoviridae	NotDetermined	NotDetermined	Notdetermined	VC_485_0	6	588	30518	Low-quality	35.99
kanda-river-vSAG-FeCl-0678_0_contig	vSAG-0798	Chemical flocculation	Siphoviridae	NotDetermined	NotDetermined	Notdetermined	VC_676_0	17	938	15819	Low-quality	15.74
kanda-river-vSAG-FeCl-0677_82_bin	vSAG-0799	Chemical flocculation	Siphoviridae	NotDetermined	NotDetermined	Notdetermined	0	0	614	17129	Low-quality	13.03
kanda-river-vSAG-FeCl-0676_1_contig	vSAG-0800	Chemical flocculation		NotDetermined	NotDetermined	Notdetermined	0	0	1166	1803	Low-quality	4.87
kanda-river-vSAG-FeCl-0675_0_contig	vSAG-0801	Chemical flocculation	Siphoviridae	NotDetermined	NotDetermined	Notdetermined	VC_624_0	12	486	28683	Medium-quality	75.95
kanda-river-vSAG-FeCl-0674_0_contig	vSAG-0802	Chemical flocculation		NotDetermined	NotDetermined	Notdetermined	VC_598_0	2	251	841	Low-quality	0.44
kanda-river-vSAG-FeCl-0672_240_bin	vSAG-0803	Chemical flocculation	Siphoviridae	Siphoviridae	NotDetermined	Siphoviridae	VC_234_0	36	677	29052	Medium-quality	60.44
kanda-river-vSAG-FeCl-0671_0_contig	vSAG-0804	Chemical flocculation	Siphoviridae	NotDetermined	NotDetermined	Notdetermined	0	0	693	28369	Low-quality	16.86
kanda-river-vSAG-FeCl-0670_2285_bin	vSAG-0805	Chemical flocculation	Siphoviridae	NotDetermined	NotDetermined	Notdetermined	VC_631_0	5	399	40753	Medium-quality	59.44
kanda-river-vSAG-FeCl-0669_0_contig	vSAG-0806	Chemical flocculation		NotDetermined	NotDetermined	Notdetermined	0	0	809	22544	Low-quality	34.28
kanda-river-vSAG-FeCl-0668_0_contig	vSAG-0807	Chemical flocculation		NotDetermined	NotDetermined	Notdetermined	0	0	1048	10435	Low-quality	10.92
kanda-river-vSAG-FeCl-0667_0_contig	vSAG-0808	Chemical flocculation	Siphoviridae	NotDetermined	NotDetermined	Notdetermined	VC_474_0	29	450	38534	High-quality	98.34
kanda-river-vSAG-FeCl-0666_3447_bin	vSAG-0809	Chemical flocculation	Myoviridae	NotDetermined	NotDetermined	Notdetermined	0	0	27	111114	Low-quality	35.75
kanda-river-vSAG-FeCl-0665_2454_bin	vSAG-0810	Chemical flocculation	Podoviridae	NotDetermined	NotDetermined	Notdetermined	VC_570_0	3	33	21190	Low-quality	18.32
kanda-river-vSAG-FeCl-0664_1_contig	vSAG-0811	Chemical flocculation	Myoviridae	Myoviridae	NotDetermined	Myoviridae	0	0	567	8132	Low-quality	19.65
kanda-river-vSAG-FeCl-0663_3447_bin	vSAG-0812	Chemical flocculation	Podoviridae	Podoviridae	NotDetermined	Podoviridae	VC_300_0	3	433	39429	Low-quality	38.65
kanda-river-vSAG-FeCl-0662_0_contig	vSAG-0813	Chemical flocculation	Siphoviridae	NotDetermined	NotDetermined	Notdetermined	0	0	358	7147	Low-quality	4.32
kanda-river-vSAG-FeCl-0661_2263_bin	vSAG-0814	Chemical flocculation	Podoviridae	NotDetermined	NotDetermined	Notdetermined	VC_479_0	3	559	25675	Medium-quality	68.32
kanda-river-vSAG-FeCl-0660_226_bin	vSAG-0815	Chemical flocculation	Siphoviridae	NotDetermined	NotDetermined	Notdetermined	0	0	110	21156	Low-quality	22.79
kanda-river-vSAG-FeCl-0659_4_contig	vSAG-0816	Chemical flocculation	Siphoviridae	NotDetermined	NotDetermined	Notdetermined	0	0	56	3536	Low-quality	2.53
kanda-river-vSAG-FeCl-0658_226_bin	vSAG-0817	Chemical flocculation	Siphoviridae	NotDetermined	NotDetermined	Notdetermined	0	0	1063	9607	Low-quality	15.19
kanda-river-vSAG-FeCl-0657_2251_bin	vSAG-0818	Chemical flocculation		NotDetermined	NotDetermined	Notdetermined	VC_599_0	4	687	28525	Low-quality	26.24
kanda-river-vSAG-FeCl-0656_240_bin	vSAG-0819	Chemical flocculation	Siphoviridae	NotDetermined	NotDetermined	Notdetermined	VC_234_0	36	460	38214	Medium-quality	77.34
kanda-river-vSAG-FeCl-0655_0_contig	vSAG-0820	Chemical flocculation	Podoviridae	NotDetermined	NotDetermined	Notdetermined	VC_629_0	2	863	19833	Low-quality	20.83
kanda-river-vSAG-FeCl-0654_0_contig	vSAG-0821	Chemical flocculation	Lavidaviridae	NotDetermined	Lavidaviridae	Lavidaviridae	VC_692_0	2	888	18282	Low-quality	4.62
kanda-river-vSAG-FeCl-0653_2114_bin	vSAG-0822	Chemical flocculation		NotDetermined	NotDetermined	Notdetermined	VC_676_0	17	978	13811	Low-quality	15.56
kanda-river-vSAG-FeCl-0650_1_contig	vSAG-0823	Chemical flocculation	Podoviridae	NotDetermined	NotDetermined	Notdetermined	0	0	1079	8047	Low-quality	6.85
kanda-river-vSAG-FeCl-0649_0_contig	vSAG-0824	Chemical flocculation	Siphoviridae	NotDetermined	NotDetermined	Notdetermined	0	0	883	18586	Low-quality	14.84
kanda-river-vSAG-FeCl-0648_0_contig	vSAG-0825	Chemical flocculation		NotDetermined	NotDetermined	Notdetermined	0	0	1098	6176	Low-quality	7.52
kanda-river-vSAG-FeCl-0647_2232_bin	vSAG-0826	Chemical flocculation	Podoviridae	NotDetermined	NotDetermined	Notdetermined	VC_301_0	5	568	34587	Low-quality	36.09
kanda-river-vSAG-FeCl-0646_0_contig	vSAG-0827	Chemical flocculation	Siphoviridae	NotDetermined	NotDetermined	Notdetermined	0	0	450	13427	Low-quality	34.17
kanda-river-vSAG-FeCl-0645_3532_bin	vSAG-0828	Chemical flocculation	Siphoviridae	NotDetermined	NotDetermined	Notdetermined	VC_691_0	2	233	56097	Low-quality	33.77
kanda-river-vSAG-FeCl-0644_226_bin	vSAG-0829	Chemical flocculation	Siphoviridae	NotDetermined	NotDetermined	Notdetermined	0	0	1008	12298	Low-quality	23.16
kanda-river-vSAG-FeCl-0643_1_contig	vSAG-0830	Chemical flocculation		NotDetermined	NotDetermined	Notdetermined	0	0	947	15525	Low-quality	25.46
kanda-river-vSAG-FeCl-0642_1_contig	vSAG-0831	Chemical flocculation	Siphoviridae	NotDetermined	NotDetermined	Notdetermined	0	0	953	15319	Low-quality	13.19
kanda-river-vSAG-FeCl-0641_0_contig	vSAG-0832	Chemical flocculation	Siphoviridae	NotDetermined	NotDetermined	Notdetermined	0	0	567	2805	Low-quality	5.9
kanda-river-vSAG-FeCl-0640_2208_bin	vSAG-0833	Chemical flocculation	Myoviridae	NotDetermined	NotDetermined	Notdetermined	VC_486_0	2	893	17962	Low-quality	22.04
kanda-river-vSAG-FeCl-0639_0_contig	vSAG-0834	Chemical flocculation		NotDetermined	NotDetermined	Notdetermined	0	0	986	13558	Low-quality	17.25
kanda-river-vSAG-FeCl-0638_0_contig	vSAG-0835	Chemical flocculation	Herelleviridae	NotDetermined	NotDetermined	Notdetermined	0	0	964	14612	Low-quality	18.02
kanda-river-vSAG-FeCl-0637_0_contig	vSAG-0836	Chemical flocculation	Myoviridae	NotDetermined	NotDetermined	Notdetermined	0	0	554	34920	Low-quality	48.93
kanda-river-vSAG-FeCl-0636_1_contig	vSAG-0837	Chemical flocculation	Siphoviridae	NotDetermined	NotDetermined	Notdetermined	VC_614_0	3	600	33098	Medium-quality	83.01
kanda-river-vSAG-FeCl-0635_0_contig	vSAG-0838	Chemical flocculation	Podoviridae	NotDetermined	NotDetermined	Notdetermined	VC_610_0	3	184	14802	Low-quality	8.56
kanda-river-vSAG-FeCl-0634_0_contig	vSAG-0839	Chemical flocculation	Siphoviridae	NotDetermined	NotDetermined	Notdetermined	VC_475_0	8	451	35837	High-quality	90.19
kanda-river-vSAG-FeCl-0633_769_bin	vSAG-0840	Chemical flocculation	Siphoviridae	NotDetermined	NotDetermined	Notdetermined	VC_622_0	18	427	27430	Low-quality	33.06
kanda-river-vSAG-FeCl-0632_0_contig	vSAG-0841	Chemical flocculation	Phycodnaviridae	NotDetermined	NotDetermined	Notdetermined	VC_676_0	17	833	21217	Low-quality	19.88
kanda-river-vSAG-FeCl-0631_1348_bin	vSAG-0842	Chemical flocculation	Myoviridae	NotDetermined	NotDetermined	Notdetermined	0	0	934	16083	Low-quality	37.1
kanda-river-vSAG-FeCl-0630_0_contig	vSAG-0843	Chemical flocculation	Myoviridae	NotDetermined	NotDetermined	Notdetermined	VC_538_0	7	567	21369	Medium-quality	56.62
kanda-river-vSAG-FeCl-0629_0_contig	vSAG-0844	Chemical flocculation	Siphoviridae	NotDetermined	NotDetermined	Notdetermined	0	0	460	3984	Low-quality	7.63
kanda-river-vSAG-FeCl-0628_1_contig	vSAG-0845	Chemical flocculation	Myoviridae	Myoviridae	NotDetermined	Myoviridae	VC_611_0	2	477	18685	Low-quality	40.73
kanda-river-vSAG-FeCl-0627_3_contig	vSAG-0846	Chemical flocculation	Siphoviridae	NotDetermined	NotDetermined	Notdetermined	VC_234_0	36	834	21127	Low-quality	44.54
kanda-river-vSAG-FeCl-0626_0_contig	vSAG-0847	Chemical flocculation	Siphoviridae	NotDetermined	NotDetermined	Notdetermined	VC_477_0	5	459	31993	Medium-quality	80.26
kanda-river-vSAG-FeCl-0625_0_contig	vSAG-0848	Chemical flocculation		NotDetermined	NotDetermined	Notdetermined	VC_608_0	2	854	20385	Low-quality	20.46
kanda-river-vSAG-FeCl-0624_5_contig	vSAG-0849	Chemical flocculation	Podoviridae	NotDetermined	NotDetermined	Notdetermined	VC_627_0	3	340	44173	Low-quality	46.83
kanda-river-vSAG-FeCl-0623_0_contig	vSAG-0850	Chemical flocculation	Siphoviridae	NotDetermined	NotDetermined	Notdetermined	VC_674_0	7	577	34082	Medium-quality	84.13
kanda-river-vSAG-FeCl-0622_1_contig	vSAG-0851	Chemical flocculation	Lavidaviridae	NotDetermined	Lavidaviridae	Lavidaviridae	VC_689_0	2	1058	9961	Low-quality	3.79
kanda-river-vSAG-FeCl-0621_2143_bin	vSAG-0852	Chemical flocculation	Siphoviridae	NotDetermined	NotDetermined	Notdetermined	VC_474_0	29	450	34656	Medium-quality	88.17
kanda-river-vSAG-FeCl-0619_2454_bin	vSAG-0853	Chemical flocculation	Myoviridae	NotDetermined	NotDetermined	Notdetermined	0	0	689	28501	Low-quality	15.32
kanda-river-vSAG-FeCl-0617_0_contig	vSAG-0854	Chemical flocculation	Podoviridae	NotDetermined	NotDetermined	Notdetermined	VC_393_0	2	928	16215	Low-quality	16.97
kanda-river-vSAG-FeCl-0616_1872_bin	vSAG-0855	Chemical flocculation		NotDetermined	NotDetermined	Notdetermined	VC_676_0	17	870	17700	Low-quality	28.58
kanda-river-vSAG-FeCl-0615_2_contig	vSAG-0856	Chemical flocculation	Siphoviridae	Siphoviridae	NotDetermined	Siphoviridae	0	0	1192	564	Low-quality	0.52
kanda-river-vSAG-FeCl-0614_2155_bin	vSAG-0857	Chemical flocculation	Siphoviridae	NotDetermined	NotDetermined	Notdetermined	0	0	225	57139	Low-quality	33.83
kanda-river-vSAG-FeCl-0613_2152_bin	vSAG-0858	Chemical flocculation	Podoviridae	NotDetermined	NotDetermined	Notdetermined	0	0	819	22019	Medium-quality	62.4
kanda-river-vSAG-FeCl-0612_1_contig	vSAG-0859	Chemical flocculation		NotDetermined	NotDetermined	Notdetermined	0	0	1129	3865	Low-quality	10.36
kanda-river-vSAG-FeCl-0611_2147_bin	vSAG-0860	Chemical flocculation	Myoviridae	NotDetermined	NotDetermined	Notdetermined	0	0	865	19749	Low-quality	10.6
kanda-river-vSAG-FeCl-0610_0_contig	vSAG-0861	Chemical flocculation		NotDetermined	NotDetermined	Notdetermined	0	0	1060	9920	Low-quality	24.26
kanda-river-vSAG-FeCl-0609_2263_bin	vSAG-0862	Chemical flocculation	Podoviridae	NotDetermined	NotDetermined	Notdetermined	VC_479_0	3	559	23907	Medium-quality	63.62
kanda-river-vSAG-FeCl-0608_0_contig	vSAG-0863	Chemical flocculation	Siphoviridae	NotDetermined	NotDetermined	Notdetermined	VC_474_0	29	450	38029	High-quality	97.01
kanda-river-vSAG-FeCl-0607_1_contig	vSAG-0864	Chemical flocculation	Podoviridae	Podoviridae	NotDetermined	Podoviridae	VC_538_0	7	567	34585	High-quality	91.6
kanda-river-vSAG-FeCl-0605_226_bin	vSAG-0865	Chemical flocculation	Myoviridae	NotDetermined	NotDetermined	Notdetermined	0	0	895	17807	Low-quality	23.56
kanda-river-vSAG-FeCl-0603_2_contig	vSAG-0866	Chemical flocculation	Siphoviridae	NotDetermined	NotDetermined	Notdetermined	0	0	963	14655	Low-quality	39.22
kanda-river-vSAG-FeCl-0602_1_contig	vSAG-0867	Chemical flocculation	Siphoviridae	NotDetermined	NotDetermined	Notdetermined	VC_477_0	5	459	29169	Medium-quality	73.17
kanda-river-vSAG-FeCl-0601_0_contig	vSAG-0868	Chemical flocculation	Siphoviridae	NotDetermined	NotDetermined	Notdetermined	0	0	1071	9187	Low-quality	8.55
kanda-river-vSAG-FeCl-0600_0_contig	vSAG-0869	Chemical flocculation	Podoviridae	NotDetermined	NotDetermined	Notdetermined	VC_539_0	2	567	5466	Low-quality	14.71
kanda-river-vSAG-FeCl-0599_0_contig	vSAG-0870	Chemical flocculation	Siphoviridae	NotDetermined	NotDetermined	Notdetermined	0	0	876	18872	Low-quality	25.44
kanda-river-vSAG-FeCl-0598_1_contig	vSAG-0871	Chemical flocculation	Herelleviridae	NotDetermined	NotDetermined	Notdetermined	0	0	1147	2724	Low-quality	1.64
kanda-river-vSAG-FeCl-0597_2121_bin	vSAG-0872	Chemical flocculation	Siphoviridae	NotDetermined	NotDetermined	Notdetermined	VC_584_0	2	910	16986	Low-quality	34.14
kanda-river-vSAG-FeCl-0595_1_contig	vSAG-0873	Chemical flocculation	Myoviridae	NotDetermined	NotDetermined	Notdetermined	VC_486_0	2	659	30236	Low-quality	21.71
kanda-river-vSAG-FeCl-0594_0_contig	vSAG-0874	Chemical flocculation	Myoviridae	NotDetermined	NotDetermined	Notdetermined	VC_685_0	2	610	15673	Low-quality	14.72
kanda-river-vSAG-FeCl-0593_1_contig	vSAG-0875	Chemical flocculation		NotDetermined	NotDetermined	Notdetermined	0	0	982	7053	Low-quality	10.17
kanda-river-vSAG-FeCl-0592_0_contig	vSAG-0876	Chemical flocculation		NotDetermined	NotDetermined	Notdetermined	0	0	1042	10789	Low-quality	0.87
kanda-river-vSAG-FeCl-0591_1_contig	vSAG-0877	Chemical flocculation	Siphoviridae	NotDetermined	NotDetermined	Notdetermined	0	0	251	6447	Low-quality	7.87
kanda-river-vSAG-FeCl-0590_0_contig	vSAG-0878	Chemical flocculation		NotDetermined	NotDetermined	Notdetermined	0	0	806	22677	Low-quality	25.11
kanda-river-vSAG-FeCl-0587_0_contig	vSAG-0879	Chemical flocculation	Siphoviridae	NotDetermined	NotDetermined	Notdetermined	VC_474_0	29	450	38029	High-quality	97.01
kanda-river-vSAG-FeCl-0586_3447_bin	vSAG-0880	Chemical flocculation	Siphoviridae	NotDetermined	NotDetermined	Notdetermined	VC_684_0	3	641	31056	Low-quality	19.93
kanda-river-vSAG-FeCl-0585_396_bin	vSAG-0881	Chemical flocculation	Myoviridae	NotDetermined	NotDetermined	Notdetermined	0	0	268	50746	Low-quality	22.37
kanda-river-vSAG-FeCl-0584_2097_bin	vSAG-0882	Chemical flocculation		NotDetermined	NotDetermined	Notdetermined	0	0	898	17600	Low-quality	34.62
kanda-river-vSAG-FeCl-0583_1_contig	vSAG-0883	Chemical flocculation		NotDetermined	NotDetermined	Notdetermined	0	0	967	14449	Low-quality	15.12
kanda-river-vSAG-FeCl-0582_2143_bin	vSAG-0884	Chemical flocculation	Siphoviridae	NotDetermined	NotDetermined	Notdetermined	VC_474_0	29	450	32087	Medium-quality	81.69
kanda-river-vSAG-FeCl-0580_2143_bin	vSAG-0885	Chemical flocculation	Siphoviridae	NotDetermined	NotDetermined	Notdetermined	VC_474_0	29	450	22519	Medium-quality	57.16
kanda-river-vSAG-FeCl-0579_2_contig	vSAG-0886	Chemical flocculation		NotDetermined	NotDetermined	Notdetermined	0	0	1187	868	Low-quality	0.93
kanda-river-vSAG-FeCl-0578_0_contig	vSAG-0887	Chemical flocculation	Myoviridae	NotDetermined	NotDetermined	Notdetermined	VC_116_0	3	900	17526	Low-quality	22.79
kanda-river-vSAG-FeCl-0577_1_contig	vSAG-0888	Chemical flocculation	Siphoviridae	NotDetermined	NotDetermined	Notdetermined	VC_597_0	3	1000	12544	Low-quality	18.17
kanda-river-vSAG-FeCl-0576_2_contig	vSAG-0889	Chemical flocculation	Podoviridae	NotDetermined	NotDetermined	Notdetermined	VC_670_0	2	378	23384	Low-quality	14.81
kanda-river-vSAG-FeCl-0575_769_bin	vSAG-0890	Chemical flocculation	Podoviridae	NotDetermined	NotDetermined	Notdetermined	VC_622_0	18	427	23962	Low-quality	25.81
kanda-river-vSAG-FeCl-0574_2082_bin	vSAG-0891	Chemical flocculation	Phycodnaviridae	NotDetermined	NotDetermined	Notdetermined	VC_676_0	17	833	17293	Low-quality	16.21
kanda-river-vSAG-FeCl-0573_0_contig	vSAG-0892	Chemical flocculation	Siphoviridae	NotDetermined	NotDetermined	Notdetermined	VC_485_0	6	622	31975	Low-quality	36.88
kanda-river-vSAG-FeCl-0572_0_contig	vSAG-0893	Chemical flocculation	Phycodnaviridae	NotDetermined	NotDetermined	Notdetermined	VC_680_0	4	886	18213	Low-quality	43.33
kanda-river-vSAG-FeCl-0570_712_bin	vSAG-0894	Chemical flocculation	Siphoviridae	NotDetermined	NotDetermined	Notdetermined	0	0	775	24143	Low-quality	13.27
kanda-river-vSAG-FeCl-0569_2075_bin	vSAG-0895	Chemical flocculation	Siphoviridae	NotDetermined	NotDetermined	Notdetermined	0	0	379	41657	Medium-quality	62.58
kanda-river-vSAG-FeCl-0568_3447_bin	vSAG-0896	Chemical flocculation	Myoviridae	NotDetermined	NotDetermined	Notdetermined	0	0	35	99158	Medium-quality	56.01
kanda-river-vSAG-FeCl-0567_2_contig	vSAG-0897	Chemical flocculation	Myoviridae	NotDetermined	NotDetermined	Notdetermined	0	0	1010	12193	Low-quality	6.61
kanda-river-vSAG-FeCl-0566_4_contig	vSAG-0898	Chemical flocculation	Siphoviridae	NotDetermined	NotDetermined	Notdetermined	0	0	815	22179	Low-quality	9.17
kanda-river-vSAG-FeCl-0565_2056_bin	vSAG-0899	Chemical flocculation	Siphoviridae	NotDetermined	NotDetermined	Notdetermined	0	0	499	5718	Low-quality	12.92
kanda-river-vSAG-FeCl-0564_0_contig	vSAG-0900	Chemical flocculation	Siphoviridae	NotDetermined	NotDetermined	Notdetermined	VC_674_0	7	577	16212	Low-quality	12.37
kanda-river-vSAG-FeCl-0563_185_bin	vSAG-0901	Chemical flocculation	Myoviridae	NotDetermined	NotDetermined	Notdetermined	VC_578_0	3	549	8253	Low-quality	5.91
kanda-river-vSAG-FeCl-0562_0_contig	vSAG-0902	Chemical flocculation	Podoviridae	NotDetermined	NotDetermined	Notdetermined	0	0	1020	11728	Low-quality	12.21
kanda-river-vSAG-FeCl-0561_226_bin	vSAG-0903	Chemical flocculation	Siphoviridae	NotDetermined	NotDetermined	Notdetermined	VC_520_1	1	245	53606	Medium-quality	58.72
kanda-river-vSAG-FeCl-0560_1_contig	vSAG-0904	Chemical flocculation	Podoviridae	NotDetermined	NotDetermined	Notdetermined	0	0	427	14559	Low-quality	17.88
kanda-river-vSAG-FeCl-0559_0_contig	vSAG-0905	Chemical flocculation	Myoviridae	NotDetermined	NotDetermined	Notdetermined	VC_538_0	7	567	31412	Medium-quality	83.03
kanda-river-vSAG-FeCl-0558_1_contig	vSAG-0906	Chemical flocculation	Siphoviridae	NotDetermined	NotDetermined	Notdetermined	VC_622_0	18	643	30970	Low-quality	38.96
kanda-river-vSAG-FeCl-0557_0_contig	vSAG-0907	Chemical flocculation	Siphoviridae	NotDetermined	NotDetermined	Notdetermined	0	0	1116	4888	Low-quality	2.73
kanda-river-vSAG-FeCl-0555_0_contig	vSAG-0908	Chemical flocculation	Myoviridae	NotDetermined	NotDetermined	Notdetermined	VC_677_0	3	331	35807	Medium-quality	80.69
kanda-river-vSAG-FeCl-0554_2_contig	vSAG-0909	Chemical flocculation	Siphoviridae	Siphoviridae	NotDetermined	Siphoviridae	0	0	746	4599	Low-quality	3.11
kanda-river-vSAG-FeCl-0553_0_contig	vSAG-0910	Chemical flocculation	Podoviridae	NotDetermined	NotDetermined	Notdetermined	VC_478_0	5	468	30659	Medium-quality	80.86
kanda-river-vSAG-FeCl-0552_0_contig	vSAG-0911	Chemical flocculation		NotDetermined	NotDetermined	Notdetermined	VC_676_0	17	870	19381	Low-quality	23.67
kanda-river-vSAG-FeCl-0551_1_contig	vSAG-0912	Chemical flocculation		NotDetermined	NotDetermined	Notdetermined	0	0	191	5324	Low-quality	7.85
kanda-river-vSAG-FeCl-0550_240_bin	vSAG-0913	Chemical flocculation	Siphoviridae	NotDetermined	NotDetermined	Notdetermined	VC_234_0	36	419	39768	Medium-quality	82.18
kanda-river-vSAG-FeCl-0549_1348_bin	vSAG-0914	Chemical flocculation	Siphoviridae	Siphoviridae	NotDetermined	Siphoviridae	VC_257_0	4	914	16808	Low-quality	36.98
kanda-river-vSAG-FeCl-0548_0_contig	vSAG-0915	Chemical flocculation	Siphoviridae	NotDetermined	NotDetermined	Notdetermined	VC_683_0	2	851	20564	Medium-quality	60.08
kanda-river-vSAG-FeCl-0546_240_bin	vSAG-0916	Chemical flocculation	Podoviridae	NotDetermined	NotDetermined	Notdetermined	VC_234_0	36	901	17460	Low-quality	33.8
kanda-river-vSAG-FeCl-0545_7_contig	vSAG-0917	Chemical flocculation	Myoviridae	NotDetermined	NotDetermined	Notdetermined	0	0	585	33701	Low-quality	15.52
kanda-river-vSAG-FeCl-0544_1994_bin	vSAG-0918	Chemical flocculation	Podoviridae	NotDetermined	NotDetermined	Notdetermined	0	0	323	45210	Low-quality	13.02
kanda-river-vSAG-FeCl-0543_0_contig	vSAG-0919	Chemical flocculation	Iridoviridae	NotDetermined	NotDetermined	Notdetermined	VC_516_0	13	358	14503	Low-quality	10.72
kanda-river-vSAG-FeCl-0542_0_contig	vSAG-0920	Chemical flocculation		NotDetermined	NotDetermined	Notdetermined	0	0	607	13989	Low-quality	22.75
kanda-river-vSAG-FeCl-0541_0_contig	vSAG-0921	Chemical flocculation	Siphoviridae	NotDetermined	NotDetermined	Notdetermined	VC_622_0	18	427	35433	Low-quality	32.59
kanda-river-vSAG-FeCl-0540_0_contig	vSAG-0922	Chemical flocculation	Podoviridae	Podoviridae	NotDetermined	Podoviridae	VC_302_0	3	74	35671	Low-quality	35.07
kanda-river-vSAG-FeCl-0539_0_contig	vSAG-0923	Chemical flocculation	Siphoviridae	NotDetermined	NotDetermined	Notdetermined	VC_688_0	2	730	26123	Low-quality	23.22
kanda-river-vSAG-FeCl-0538_226_bin	vSAG-0924	Chemical flocculation	Siphoviridae	NotDetermined	NotDetermined	Notdetermined	VC_396_0	4	838	20990	Low-quality	17.8
kanda-river-vSAG-FeCl-0537_3447_bin	vSAG-0925	Chemical flocculation	Siphoviridae	NotDetermined	NotDetermined	Notdetermined	0	0	123	68802	Low-quality	42.6
kanda-river-vSAG-FeCl-0536_0_contig	vSAG-0926	Chemical flocculation	Rountreeviridae	NotDetermined	NotDetermined	Notdetermined	0	0	1105	5591	Low-quality	3.83
kanda-river-vSAG-FeCl-0535_769_bin	vSAG-0927	Chemical flocculation	Podoviridae	NotDetermined	NotDetermined	Notdetermined	VC_622_0	18	427	32783	Low-quality	35.21
kanda-river-vSAG-FeCl-0534_2_contig	vSAG-0928	Chemical flocculation	Podoviridae	NotDetermined	NotDetermined	Notdetermined	VC_398_0	6	1007	12308	Low-quality	21.98
kanda-river-vSAG-FeCl-0533_226_bin	vSAG-0929	Chemical flocculation	Siphoviridae	NotDetermined	NotDetermined	Notdetermined	VC_396_1	1	114	70355	Medium-quality	75.59
kanda-river-vSAG-FeCl-0532_0_contig	vSAG-0930	Chemical flocculation	Siphoviridae	NotDetermined	NotDetermined	Notdetermined	VC_234_0	36	755	25059	Medium-quality	51.23
kanda-river-vSAG-FeCl-0531_0_contig	vSAG-0931	Chemical flocculation	Myoviridae	Myoviridae	NotDetermined	Myoviridae	0	0	1134	3594	Low-quality	1.27
kanda-river-vSAG-FeCl-0530_0_contig	vSAG-0932	Chemical flocculation	Myoviridae	NotDetermined	NotDetermined	Notdetermined	VC_677_0	3	331	44716	High-quality	100
kanda-river-vSAG-FeCl-0529_226_bin	vSAG-0933	Chemical flocculation	Siphoviridae	NotDetermined	NotDetermined	Notdetermined	0	0	514	36293	Medium-quality	57.9
kanda-river-vSAG-FeCl-0528_1945_bin	vSAG-0934	Chemical flocculation		NotDetermined	NotDetermined	Notdetermined	VC_491_0	2	544	15520	Low-quality	36.57
kanda-river-vSAG-FeCl-0527_226_bin	vSAG-0935	Chemical flocculation	Podoviridae	NotDetermined	NotDetermined	Notdetermined	0	0	1036	10978	Low-quality	10.69
kanda-river-vSAG-FeCl-0526_0_contig	vSAG-0936	Chemical flocculation	Siphoviridae	NotDetermined	NotDetermined	Notdetermined	0	0	946	15616	Low-quality	41.41
kanda-river-vSAG-FeCl-0525_1_contig	vSAG-0937	Chemical flocculation	Myoviridae	NotDetermined	NotDetermined	Notdetermined	0	0	1102	5849	Low-quality	7.62
kanda-river-vSAG-FeCl-0524_3447_bin	vSAG-0938	Chemical flocculation	Myoviridae	Myoviridae	NotDetermined	Myoviridae	VC_220_3	1	51	86441	Medium-quality	52.32
kanda-river-vSAG-FeCl-0523_3_contig	vSAG-0939	Chemical flocculation	Siphoviridae	NotDetermined	NotDetermined	Notdetermined	VC_474_0	29	450	28965	Medium-quality	73.24
kanda-river-vSAG-FeCl-0521_226_bin	vSAG-0940	Chemical flocculation	Siphoviridae	NotDetermined	NotDetermined	Notdetermined	0	0	913	16864	Low-quality	8.34
kanda-river-vSAG-FeCl-0520_2_contig	vSAG-0941	Chemical flocculation	Siphoviridae	NotDetermined	NotDetermined	Notdetermined	0	0	1018	11855	Low-quality	19.48
kanda-river-vSAG-FeCl-0519_0_contig	vSAG-0942	Chemical flocculation		NotDetermined	NotDetermined	Notdetermined	VC_676_0	17	870	12534	Low-quality	20
kanda-river-vSAG-FeCl-0518_226_bin	vSAG-0943	Chemical flocculation	Podoviridae	NotDetermined	NotDetermined	Notdetermined	0	0	214	12341	Low-quality	16.71
kanda-river-vSAG-FeCl-0517_3447_bin	vSAG-0944	Chemical flocculation	Podoviridae	NotDetermined	NotDetermined	Notdetermined	VC_574_0	2	705	27817	Low-quality	12.43
kanda-river-vSAG-FeCl-0516_0_contig	vSAG-0945	Chemical flocculation		NotDetermined	NotDetermined	Notdetermined	0	0	451	7773	Low-quality	19.55
kanda-river-vSAG-FeCl-0515_3447_bin	vSAG-0946	Chemical flocculation	Siphoviridae	NotDetermined	NotDetermined	Notdetermined	VC_684_0	3	583	33796	Low-quality	14.07
kanda-river-vSAG-FeCl-0514_1050_bin	vSAG-0947	Chemical flocculation	Myoviridae	NotDetermined	NotDetermined	Notdetermined	VC_589_0	2	176	62552	High-quality	100
kanda-river-vSAG-FeCl-0512_0_contig	vSAG-0948	Chemical flocculation	Myoviridae	NotDetermined	NotDetermined	Notdetermined	0	0	796	22990	Low-quality	36.07
kanda-river-vSAG-FeCl-0511_7_contig	vSAG-0949	Chemical flocculation		NotDetermined	NotDetermined	Notdetermined	0	0	983	13710	Low-quality	34.76
kanda-river-vSAG-FeCl-0510_13_contig	vSAG-0950	Chemical flocculation	Siphoviridae	NotDetermined	NotDetermined	Notdetermined	VC_595_0	2	873	18982	Low-quality	24
kanda-river-vSAG-FeCl-0509_1_contig	vSAG-0951	Chemical flocculation		NotDetermined	NotDetermined	Notdetermined	VC_475_0	8	451	20190	Medium-quality	51.16
kanda-river-vSAG-FeCl-0508_4_contig	vSAG-0952	Chemical flocculation	Siphoviridae	NotDetermined	NotDetermined	Notdetermined	0	0	896	17655	Low-quality	24.11
kanda-river-vSAG-FeCl-0507_6_contig	vSAG-0953	Chemical flocculation	Podoviridae	NotDetermined	NotDetermined	Notdetermined	0	0	427	8571	Low-quality	12.25
kanda-river-vSAG-FeCl-0506_0_contig	vSAG-0954	Chemical flocculation	Siphoviridae	NotDetermined	NotDetermined	Notdetermined	0	0	1030	11221	Low-quality	12.45
kanda-river-vSAG-FeCl-0505_3447_bin	vSAG-0955	Chemical flocculation	Podoviridae	NotDetermined	NotDetermined	Notdetermined	VC_572_0	2	276	49257	Low-quality	42.41
kanda-river-vSAG-FeCl-0504_0_contig	vSAG-0956	Chemical flocculation		NotDetermined	NotDetermined	Notdetermined	VC_676_0	17	870	19425	Low-quality	23.72
kanda-river-vSAG-FeCl-0503_0_contig	vSAG-0957	Chemical flocculation	Siphoviridae	NotDetermined	NotDetermined	Notdetermined	VC_474_0	29	450	38029	High-quality	97.11
kanda-river-vSAG-FeCl-0502_4_contig	vSAG-0958	Chemical flocculation	Myoviridae	NotDetermined	NotDetermined	Notdetermined	VC_627_0	3	664	29924	Low-quality	29.66
kanda-river-vSAG-FeCl-0501_0_contig	vSAG-0959	Chemical flocculation	Podoviridae	NotDetermined	NotDetermined	Notdetermined	0	0	639	31167	Medium-quality	52.4
kanda-river-vSAG-FeCl-0499_0_contig	vSAG-0960	Chemical flocculation	Microviridae	Microviridae	NotDetermined	Microviridae	VC_239_0	8	1117	4850	High-quality	100
kanda-river-vSAG-FeCl-0498_0_contig	vSAG-0961	Chemical flocculation	Myoviridae	NotDetermined	NotDetermined	Notdetermined	VC_484_0	5	695	28336	Medium-quality	75.89
kanda-river-vSAG-FeCl-0497_1860_bin	vSAG-0962	Chemical flocculation	Podoviridae	NotDetermined	NotDetermined	Notdetermined	0	0	769	24521	Low-quality	20.92
kanda-river-vSAG-FeCl-0496_0_contig	vSAG-0963	Chemical flocculation	Siphoviridae	NotDetermined	NotDetermined	Notdetermined	VC_474_0	29	450	32632	Medium-quality	83.17
kanda-river-vSAG-FeCl-0495_0_contig	vSAG-0964	Chemical flocculation	Myoviridae	NotDetermined	NotDetermined	Notdetermined	VC_484_0	5	515	36257	Low-quality	33.52
kanda-river-vSAG-FeCl-0494_1_contig	vSAG-0965	Chemical flocculation	Myoviridae	NotDetermined	NotDetermined	Notdetermined	0	0	1140	3202	Low-quality	7.59
kanda-river-vSAG-FeCl-0492_1_contig	vSAG-0966	Chemical flocculation	Siphoviridae	NotDetermined	NotDetermined	Notdetermined	VC_683_0	2	857	20250	Medium-quality	58.64
kanda-river-vSAG-FeCl-0491_226_bin	vSAG-0967	Chemical flocculation	Siphoviridae	NotDetermined	NotDetermined	Notdetermined	0	0	241	54293	High-quality	100
kanda-river-vSAG-FeCl-0490_1832_bin	vSAG-0968	Chemical flocculation	Siphoviridae	NotDetermined	NotDetermined	Notdetermined	VC_682_0	2	860	20057	Low-quality	5.51
kanda-river-vSAG-FeCl-0488_1_contig	vSAG-0969	Chemical flocculation	Myoviridae	Myoviridae	NotDetermined	Myoviridae	0	0	1037	10933	Low-quality	11.02
kanda-river-vSAG-FeCl-0487_240_bin	vSAG-0970	Chemical flocculation	Siphoviridae	Siphoviridae	NotDetermined	Siphoviridae	VC_234_0	36	780	23751	Medium-quality	50.47
kanda-river-vSAG-FeCl-0486_1_contig	vSAG-0971	Chemical flocculation	Schitoviridae	NotDetermined	NotDetermined	Notdetermined	0	0	1168	1734	Low-quality	1.97
kanda-river-vSAG-FeCl-0484_0_contig	vSAG-0972	Chemical flocculation		NotDetermined	NotDetermined	Notdetermined	0	0	785	23420	Low-quality	30.62
kanda-river-vSAG-FeCl-0483_0_contig	vSAG-0973	Chemical flocculation		NotDetermined	NotDetermined	Notdetermined	0	0	904	17267	Low-quality	14.99
kanda-river-vSAG-FeCl-0482_3447_bin	vSAG-0974	Chemical flocculation	Myoviridae	NotDetermined	NotDetermined	Notdetermined	VC_628_1	1	64	80824	Low-quality	37.25
kanda-river-vSAG-FeCl-0481_0_contig	vSAG-0975	Chemical flocculation	Siphoviridae	NotDetermined	NotDetermined	Notdetermined	0	0	909	16999	Low-quality	23.19
kanda-river-vSAG-FeCl-0480_240_bin	vSAG-0976	Chemical flocculation	Siphoviridae	NotDetermined	NotDetermined	Notdetermined	VC_234_0	36	582	33862	Medium-quality	69.14
kanda-river-vSAG-FeCl-0479_4_contig	vSAG-0977	Chemical flocculation	Myoviridae	NotDetermined	NotDetermined	Notdetermined	0	0	936	16006	Low-quality	8.47
kanda-river-vSAG-FeCl-0478_1_contig	vSAG-0978	Chemical flocculation	Myoviridae	NotDetermined	NotDetermined	Notdetermined	0	0	999	12700	Low-quality	4.52
kanda-river-vSAG-FeCl-0477_1_contig	vSAG-0979	Chemical flocculation	Siphoviridae	Siphoviridae	NotDetermined	Siphoviridae	0	0	951	15382	Low-quality	17.44
kanda-river-vSAG-FeCl-0476_2_contig	vSAG-0980	Chemical flocculation		NotDetermined	NotDetermined	Notdetermined	0	0	1118	4773	Low-quality	12.76
kanda-river-vSAG-FeCl-0475_0_contig	vSAG-0981	Chemical flocculation	Siphoviridae	NotDetermined	NotDetermined	Notdetermined	VC_234_0	36	581	33890	Medium-quality	52.54
kanda-river-vSAG-FeCl-0474_0_contig	vSAG-0982	Chemical flocculation	Siphoviridae	NotDetermined	NotDetermined	Notdetermined	VC_624_0	12	486	21513	Medium-quality	57.06
kanda-river-vSAG-FeCl-0473_3447_bin	vSAG-0983	Chemical flocculation	Myoviridae	NotDetermined	NotDetermined	Notdetermined	VC_543_0	2	561	34773	Low-quality	11.92
kanda-river-vSAG-FeCl-0472_712_bin	vSAG-0984	Chemical flocculation	Siphoviridae	NotDetermined	NotDetermined	Notdetermined	VC_607_0	10	634	31395	Low-quality	19.03
kanda-river-vSAG-FeCl-0471_1_contig	vSAG-0985	Chemical flocculation	Siphoviridae	NotDetermined	NotDetermined	Notdetermined	VC_485_0	6	588	33647	Low-quality	41.55
kanda-river-vSAG-FeCl-0470_1_contig	vSAG-0986	Chemical flocculation	Myoviridae	NotDetermined	NotDetermined	Notdetermined	VC_234_0	36	460	28056	Low-quality	43.46
kanda-river-vSAG-FeCl-0468_0_contig	vSAG-0987	Chemical flocculation	Myoviridae	NotDetermined	NotDetermined	Notdetermined	VC_512_0	3	790	23260	Low-quality	37.11
kanda-river-vSAG-FeCl-0467_3447_bin	vSAG-0988	Chemical flocculation	Myoviridae	NotDetermined	NotDetermined	Notdetermined	0	0	803	22703	Low-quality	13.62
kanda-river-vSAG-FeCl-0465_5_contig	vSAG-0989	Chemical flocculation	Siphoviridae	NotDetermined	NotDetermined	Notdetermined	0	0	973	13894	Low-quality	10.9
kanda-river-vSAG-FeCl-0464_1_contig	vSAG-0990	Chemical flocculation	Myoviridae	NotDetermined	NotDetermined	Notdetermined	VC_674_0	7	577	18010	Low-quality	13.74
kanda-river-vSAG-FeCl-0463_1_contig	vSAG-0991	Chemical flocculation	Myoviridae	NotDetermined	NotDetermined	Notdetermined	0	0	1014	12009	Low-quality	20.12
kanda-river-vSAG-FeCl-0462_226_bin	vSAG-0992	Chemical flocculation	Siphoviridae	NotDetermined	NotDetermined	Notdetermined	VC_591_0	2	669	29500	Medium-quality	79.55
kanda-river-vSAG-FeCl-0461_2_contig	vSAG-0993	Chemical flocculation	Podoviridae	NotDetermined	NotDetermined	Notdetermined	0	0	1095	6748	Low-quality	17.64
kanda-river-vSAG-FeCl-0460_2143_bin	vSAG-0994	Chemical flocculation	Siphoviridae	NotDetermined	NotDetermined	Notdetermined	VC_474_0	29	450	23427	Medium-quality	60.08
kanda-river-vSAG-FeCl-0459_3447_bin	vSAG-0995	Chemical flocculation	Myoviridae	NotDetermined	NotDetermined	Notdetermined	VC_543_0	2	727	26221	Low-quality	8.54
kanda-river-vSAG-FeCl-0458_1_contig	vSAG-0996	Chemical flocculation	Myoviridae	NotDetermined	NotDetermined	Notdetermined	0	0	1075	8282	Low-quality	17.44
kanda-river-vSAG-FeCl-0457_0_contig	vSAG-0997	Chemical flocculation		NotDetermined	NotDetermined	Notdetermined	VC_504_0	4	795	22994	Low-quality	34.77
kanda-river-vSAG-FeCl-0456_0_contig	vSAG-0998	Chemical flocculation		NotDetermined	NotDetermined	Notdetermined	VC_681_0	3	906	11341	Low-quality	0.92
kanda-river-vSAG-FeCl-0455_0_contig	vSAG-0999	Chemical flocculation	Phycodnaviridae	NotDetermined	NotDetermined	Notdetermined	VC_680_0	4	886	11540	Low-quality	27.46
kanda-river-vSAG-FeCl-0454_240_bin	vSAG-1000	Chemical flocculation	Siphoviridae	NotDetermined	NotDetermined	Notdetermined	VC_234_0	36	592	33460	Medium-quality	67.87
kanda-river-vSAG-FeCl-0452_2_contig	vSAG-1001	Chemical flocculation	Siphoviridae	Siphoviridae	NotDetermined	Siphoviridae	0	0	1178	1276	Low-quality	3.18
kanda-river-vSAG-FeCl-0451_0_contig	vSAG-1002	Chemical flocculation	Siphoviridae	NotDetermined	NotDetermined	Notdetermined	VC_590_0	5	446	34037	Medium-quality	82.88
kanda-river-vSAG-FeCl-0450_3447_bin	vSAG-1003	Chemical flocculation	Myoviridae	NotDetermined	NotDetermined	Notdetermined	VC_628_0	2	745	25534	Low-quality	7.09
kanda-river-vSAG-FeCl-0449_769_bin	vSAG-1004	Chemical flocculation	Myoviridae	NotDetermined	NotDetermined	Notdetermined	VC_622_0	18	427	19099	Low-quality	16.78
kanda-river-vSAG-FeCl-0448_3_contig	vSAG-1005	Chemical flocculation	Siphoviridae	NotDetermined	NotDetermined	Notdetermined	0	0	1067	9264	Low-quality	8.28
kanda-river-vSAG-FeCl-0447_0_contig	vSAG-1006	Chemical flocculation	Siphoviridae	NotDetermined	NotDetermined	Notdetermined	0	0	930	16194	Low-quality	17.61
kanda-river-vSAG-FeCl-0446_0_contig	vSAG-1007	Chemical flocculation	Siphoviridae	NotDetermined	NotDetermined	Notdetermined	0	0	621	32001	Low-quality	46.58
kanda-river-vSAG-FeCl-0445_733_bin	vSAG-1008	Chemical flocculation	Zobellviridae	NotDetermined	NotDetermined	Notdetermined	VC_530_0	4	142	35686	Medium-quality	57.77
kanda-river-vSAG-FeCl-0444_0_contig	vSAG-1009	Chemical flocculation	Siphoviridae	NotDetermined	NotDetermined	Notdetermined	VC_487_0	3	374	18483	Low-quality	23.56
kanda-river-vSAG-FeCl-0443_0_contig	vSAG-1010	Chemical flocculation		NotDetermined	NotDetermined	Notdetermined	0	0	818	22041	Low-quality	8.9
kanda-river-vSAG-FeCl-0442_226_bin	vSAG-1011	Chemical flocculation	Siphoviridae	NotDetermined	NotDetermined	Notdetermined	0	0	808	22595	Low-quality	37.95
kanda-river-vSAG-FeCl-0441_1_contig	vSAG-1012	Chemical flocculation		NotDetermined	NotDetermined	Notdetermined	0	0	450	10786	Low-quality	27.4
kanda-river-vSAG-FeCl-0440_3_contig	vSAG-1013	Chemical flocculation	Podoviridae	NotDetermined	NotDetermined	Notdetermined	VC_678_0	4	784	23469	Low-quality	24.56
kanda-river-vSAG-FeCl-0439_3447_bin	vSAG-1014	Chemical flocculation	Phycodnaviridae	NotDetermined	NotDetermined	Notdetermined	VC_568_2	3	30	37372	Low-quality	32.36
kanda-river-vSAG-FeCl-0438_0_contig	vSAG-1015	Chemical flocculation	Drexlerviridae	NotDetermined	NotDetermined	Notdetermined	VC_473_0	2	512	25082	Low-quality	36.35
kanda-river-vSAG-FeCl-0437_3447_bin	vSAG-1016	Chemical flocculation	Myoviridae	NotDetermined	NotDetermined	Notdetermined	0	0	599	33285	Low-quality	10.72
kanda-river-vSAG-FeCl-0436_226_bin	vSAG-1017	Chemical flocculation	Siphoviridae	NotDetermined	NotDetermined	Notdetermined	0	0	587	33666	Low-quality	27.74
kanda-river-vSAG-FeCl-0435_0_contig	vSAG-1018	Chemical flocculation	Podoviridae	Podoviridae	NotDetermined	Podoviridae	VC_598_0	2	998	12721	Low-quality	13.23
kanda-river-vSAG-FeCl-0434_0_contig	vSAG-1019	Chemical flocculation	Siphoviridae	NotDetermined	NotDetermined	Notdetermined	VC_475_0	8	451	32906	Medium-quality	82.79
kanda-river-vSAG-FeCl-0433_3_contig	vSAG-1020	Chemical flocculation		NotDetermined	NotDetermined	Notdetermined	0	0	1047	10511	Low-quality	24.65
kanda-river-vSAG-FeCl-0432_0_contig	vSAG-1021	Chemical flocculation	Myoviridae	NotDetermined	NotDetermined	Notdetermined	VC_499_0	5	763	24821	Low-quality	37.09
kanda-river-vSAG-FeCl-0430_989_bin	vSAG-1022	Chemical flocculation	Herelleviridae	NotDetermined	NotDetermined	Notdetermined	VC_328_0	3	840	20962	Low-quality	19.04
kanda-river-vSAG-FeCl-0429_4_contig	vSAG-1023	Chemical flocculation		NotDetermined	NotDetermined	Notdetermined	0	0	346	11947	Low-quality	16.18
kanda-river-vSAG-FeCl-0428_1_contig	vSAG-1024	Chemical flocculation	Myoviridae	NotDetermined	NotDetermined	Notdetermined	VC_677_0	3	331	17788	Low-quality	40.01
kanda-river-vSAG-FeCl-0427_240_bin	vSAG-1025	Chemical flocculation	Siphoviridae	NotDetermined	NotDetermined	Notdetermined	VC_234_0	36	615	19652	Low-quality	39
kanda-river-vSAG-FeCl-0426_0_contig	vSAG-1026	Chemical flocculation	Siphoviridae	NotDetermined	NotDetermined	Notdetermined	0	0	1028	11239	Low-quality	6.1
kanda-river-vSAG-FeCl-0425_2143_bin	vSAG-1027	Chemical flocculation	Siphoviridae	NotDetermined	NotDetermined	Notdetermined	VC_474_0	29	450	31593	Medium-quality	81.01
kanda-river-vSAG-FeCl-0424_0_contig	vSAG-1028	Chemical flocculation	Siphoviridae	NotDetermined	NotDetermined	Notdetermined	VC_474_0	29	450	29772	Medium-quality	76.29
kanda-river-vSAG-FeCl-0423_2_contig	vSAG-1029	Chemical flocculation	Herelleviridae	NotDetermined	NotDetermined	Notdetermined	0	0	931	16192	Low-quality	8.59
kanda-river-vSAG-FeCl-0421_0_contig	vSAG-1030	Chemical flocculation	Zobellviridae	NotDetermined	NotDetermined	Notdetermined	0	0	667	29817	Medium-quality	59.41
kanda-river-vSAG-FeCl-0420_1_contig	vSAG-1031	Chemical flocculation	Mimiviridae	NotDetermined	NotDetermined	Notdetermined	VC_670_0	2	378	41814	Medium-quality	68.62
kanda-river-vSAG-FeCl-0419_2_contig	vSAG-1032	Chemical flocculation	Podoviridae	Podoviridae	NotDetermined	Podoviridae	0	0	877	18809	Low-quality	29.91
kanda-river-vSAG-FeCl-0418_226_bin	vSAG-1033	Chemical flocculation	Siphoviridae	NotDetermined	NotDetermined	Notdetermined	0	0	447	38659	Low-quality	29.97
kanda-river-vSAG-FeCl-0417_1657_bin	vSAG-1034	Chemical flocculation	Myoviridae	NotDetermined	NotDetermined	Notdetermined	0	0	700	28183	Low-quality	16.87
kanda-river-vSAG-FeCl-0416_0_contig	vSAG-1035	Chemical flocculation		NotDetermined	NotDetermined	Notdetermined	VC_676_0	17	870	17955	Low-quality	21.93
kanda-river-vSAG-FeCl-0415_1654_bin	vSAG-1036	Chemical flocculation	Myoviridae	NotDetermined	NotDetermined	Notdetermined	VC_674_0	7	577	23079	Medium-quality	55.97
kanda-river-vSAG-FeCl-0414_0_contig	vSAG-1037	Chemical flocculation	Siphoviridae	NotDetermined	NotDetermined	Notdetermined	VC_437_0	2	845	20779	Low-quality	28.04
kanda-river-vSAG-FeCl-0413_0_contig	vSAG-1038	Chemical flocculation	Ackermannviridae	NotDetermined	NotDetermined	Notdetermined	0	0	451	2297	Low-quality	5.84
kanda-river-vSAG-FeCl-0412_0_contig	vSAG-1039	Chemical flocculation	Zobellviridae	NotDetermined	NotDetermined	Notdetermined	0	0	391	41049	Medium-quality	82.52
kanda-river-vSAG-FeCl-0409_0_contig	vSAG-1040	Chemical flocculation	Myoviridae	NotDetermined	NotDetermined	Notdetermined	0	0	881	18614	Low-quality	20.07
kanda-river-vSAG-FeCl-0408_5_contig	vSAG-1041	Chemical flocculation	Siphoviridae	NotDetermined	NotDetermined	Notdetermined	VC_257_0	4	424	14991	Low-quality	33.14
kanda-river-vSAG-FeCl-0407_3447_bin	vSAG-1042	Chemical flocculation	Myoviridae	NotDetermined	NotDetermined	Notdetermined	VC_628_0	2	146	65871	Low-quality	19.78
kanda-river-vSAG-FeCl-0406_0_contig	vSAG-1043	Chemical flocculation		NotDetermined	NotDetermined	Notdetermined	VC_650_0	4	1049	10406	Low-quality	16.84
kanda-river-vSAG-FeCl-0405_712_bin	vSAG-1044	Chemical flocculation	Podoviridae	NotDetermined	NotDetermined	Notdetermined	0	0	355	43099	Medium-quality	58.49
kanda-river-vSAG-FeCl-0404_0_contig	vSAG-1045	Chemical flocculation	Siphoviridae	NotDetermined	NotDetermined	Notdetermined	VC_474_0	29	450	28694	Medium-quality	73.52
kanda-river-vSAG-FeCl-0403_3_contig	vSAG-1046	Chemical flocculation	Myoviridae	NotDetermined	NotDetermined	Notdetermined	VC_672_0	2	1013	12050	Low-quality	30.51
kanda-river-vSAG-FeCl-0402_1613_bin	vSAG-1047	Chemical flocculation	Siphoviridae	NotDetermined	NotDetermined	Notdetermined	VC_477_0	5	459	31834	Medium-quality	79.88
kanda-river-vSAG-FeCl-0401_1_contig	vSAG-1048	Chemical flocculation	Podoviridae	NotDetermined	NotDetermined	Notdetermined	VC_514_0	2	774	24176	Medium-quality	54.17
kanda-river-vSAG-FeCl-0400_3644_bin	vSAG-1049	Chemical flocculation	Siphoviridae	NotDetermined	NotDetermined	Notdetermined	VC_569_0	6	418	39781	Low-quality	36.58
kanda-river-vSAG-FeCl-0399_1_contig	vSAG-1050	Chemical flocculation	Podoviridae	NotDetermined	NotDetermined	Notdetermined	0	0	567	9073	Low-quality	23.02
kanda-river-vSAG-FeCl-0398_240_bin	vSAG-1051	Chemical flocculation	Siphoviridae	NotDetermined	NotDetermined	Notdetermined	0	0	827	21672	Low-quality	37.15
kanda-river-vSAG-FeCl-0397_2_contig	vSAG-1052	Chemical flocculation	Myoviridae	NotDetermined	NotDetermined	Notdetermined	VC_671_0	4	1024	11470	Low-quality	18.73
kanda-river-vSAG-FeCl-0396_226_bin	vSAG-1053	Chemical flocculation	Myoviridae	NotDetermined	NotDetermined	Notdetermined	VC_604_0	3	304	47121	Medium-quality	65.59
kanda-river-vSAG-FeCl-0395_1597_bin	vSAG-1054	Chemical flocculation	Siphoviridae	NotDetermined	NotDetermined	Notdetermined	0	0	747	25453	Medium-quality	61.54
kanda-river-vSAG-FeCl-0394_0_contig	vSAG-1055	Chemical flocculation	Myoviridae	NotDetermined	NotDetermined	Notdetermined	VC_663_0	2	631	18048	Low-quality	48.88
kanda-river-vSAG-FeCl-0392_0_contig	vSAG-1056	Chemical flocculation	Siphoviridae	NotDetermined	NotDetermined	Notdetermined	VC_624_0	12	486	13160	Low-quality	16.68
kanda-river-vSAG-FeCl-0391_0_contig	vSAG-1057	Chemical flocculation	Siphoviridae	NotDetermined	NotDetermined	Notdetermined	VC_637_0	2	1012	12070	Low-quality	15.92
kanda-river-vSAG-FeCl-0390_0_contig	vSAG-1058	Chemical flocculation	Siphoviridae	NotDetermined	NotDetermined	Notdetermined	VC_474_0	29	450	22557	Medium-quality	57.79
kanda-river-vSAG-FeCl-0389_2_contig	vSAG-1059	Chemical flocculation	Podoviridae	NotDetermined	NotDetermined	Notdetermined	0	0	569	34552	Low-quality	40.3
kanda-river-vSAG-FeCl-0388_0_contig	vSAG-1060	Chemical flocculation	Myoviridae	NotDetermined	NotDetermined	Notdetermined	0	0	1004	12407	Low-quality	27.62
kanda-river-vSAG-FeCl-0386_1582_bin	vSAG-1061	Chemical flocculation	Myoviridae	NotDetermined	NotDetermined	Notdetermined	VC_562_0	3	817	22076	Low-quality	21.59
kanda-river-vSAG-FeCl-0385_1_contig	vSAG-1062	Chemical flocculation	Myoviridae	NotDetermined	NotDetermined	Notdetermined	VC_234_0	36	748	25413	Low-quality	39.49
kanda-river-vSAG-022-0768_226_bin	vSAG-1063	Suction filtration	Myoviridae	NotDetermined	NotDetermined	Notdetermined	VC_290_1	17	137	66816	Medium-quality	56.28
kanda-river-vSAG-022-0767_1_contig	vSAG-1064	Suction filtration	Myoviridae	Myoviridae	NotDetermined	Myoviridae	VC_56_1	4	73	75997	Medium-quality	81.48
kanda-river-vSAG-022-0766_1_contig	vSAG-1065	Suction filtration	Siphoviridae	NotDetermined	NotDetermined	Notdetermined	VC_504_0	4	302	47256	High-quality	100
kanda-river-vSAG-022-0765_3447_bin	vSAG-1066	Suction filtration	Myoviridae	NotDetermined	NA	NotDetermined	0	0	57	84940	Low-quality	21.73
kanda-river-vSAG-022-0763_2_contig	vSAG-1067	Suction filtration	Myoviridae	NotDetermined	NotDetermined	Notdetermined	VC_669_0	2	235	55889	Low-quality	34.48
kanda-river-vSAG-022-0762_226_bin	vSAG-1068	Suction filtration	Siphoviridae	NotDetermined	NotDetermined	Notdetermined	VC_610_0	3	266	51145	Low-quality	28.34
kanda-river-vSAG-022-0761_7_contig	vSAG-1069	Suction filtration	Podoviridae	NotDetermined	NotDetermined	Notdetermined	0	0	136	66921	Medium-quality	72.85
kanda-river-vSAG-022-0760_3166_bin	vSAG-1070	Suction filtration	Myoviridae	NotDetermined	NotDetermined	Notdetermined	VC_668_0	3	255	39409	Low-quality	33.01
kanda-river-vSAG-022-0759_0_contig	vSAG-1071	Suction filtration	Siphoviridae	NotDetermined	NotDetermined	Notdetermined	VC_498_0	5	303	47249	Low-quality	45.88
kanda-river-vSAG-022-0758_2436_bin	vSAG-1072	Suction filtration	Siphoviridae	NotDetermined	NotDetermined	Notdetermined	0	0	685	28671	Low-quality	46.5
kanda-river-vSAG-022-0757_0_contig	vSAG-1073	Suction filtration	Siphoviridae	NotDetermined	NotDetermined	Notdetermined	VC_234_0	36	424	39644	Medium-quality	87.83
kanda-river-vSAG-022-0756_1537_bin	vSAG-1074	Suction filtration	Siphoviridae	NotDetermined	NotDetermined	Notdetermined	VC_496_0	3	181	61823	Complete	100
kanda-river-vSAG-022-0755_0_contig	vSAG-1075	Suction filtration	Siphoviridae	NotDetermined	NotDetermined	Notdetermined	0	0	147	65810	Medium-quality	69.4
kanda-river-vSAG-022-0754_4_contig	vSAG-1076	Suction filtration		NotDetermined	NotDetermined	Notdetermined	0	0	1064	9547	Low-quality	14.23
kanda-river-vSAG-022-0753_0_contig	vSAG-1077	Suction filtration	Myoviridae	NotDetermined	NotDetermined	Notdetermined	VC_667_0	2	121	69144	Low-quality	42.5
kanda-river-vSAG-022-0752_2_contig	vSAG-1078	Suction filtration	Podoviridae	NotDetermined	NotDetermined	Notdetermined	VC_607_0	10	346	32338	Low-quality	43.75
kanda-river-vSAG-022-0751_226_bin	vSAG-1079	Suction filtration	Siphoviridae	NotDetermined	NotDetermined	Notdetermined	VC_290_0	2	63	81130	Medium-quality	83.87
kanda-river-vSAG-022-0750_4_contig	vSAG-1080	Suction filtration	Herelleviridae	NotDetermined	NotDetermined	Notdetermined	VC_631_0	5	506	36537	Medium-quality	53.35
kanda-river-vSAG-022-0749_0_contig	vSAG-1081	Suction filtration	Siphoviridae	NotDetermined	NotDetermined	Notdetermined	VC_474_0	29	450	38534	High-quality	98.34
kanda-river-vSAG-022-0748_1493_bin	vSAG-1082	Suction filtration	Siphoviridae	Siphoviridae	NotDetermined	Siphoviridae	0	0	557	34821	Medium-quality	74.94
kanda-river-vSAG-022-0747_1_contig	vSAG-1083	Suction filtration	Siphoviridae	NotDetermined	NotDetermined	Notdetermined	VC_617_0	3	328	44958	Medium-quality	53.99
kanda-river-vSAG-022-0746_0_contig	vSAG-1084	Suction filtration	Myoviridae	NotDetermined	NotDetermined	Notdetermined	VC_599_0	4	288	48449	Medium-quality	63.92
kanda-river-vSAG-022-0745_226_bin	vSAG-1085	Suction filtration	Siphoviridae	NotDetermined	NotDetermined	Notdetermined	VC_290_2	1	76	75535	Medium-quality	66.64
kanda-river-vSAG-022-0744_1_contig	vSAG-1086	Suction filtration	Siphoviridae	NotDetermined	NotDetermined	Notdetermined	0	0	772	24307	Medium-quality	52.77
kanda-river-vSAG-022-0743_226_bin	vSAG-1087	Suction filtration	Siphoviridae	NotDetermined	NotDetermined	Notdetermined	VC_660_0	3	249	52999	Medium-quality	52.17
kanda-river-vSAG-022-0742_226_bin	vSAG-1088	Suction filtration	Myoviridae	NotDetermined	NotDetermined	Notdetermined	VC_397_0	6	444	38950	Medium-quality	88.52
kanda-river-vSAG-022-0741_0_contig	vSAG-1089	Suction filtration	Siphoviridae	NotDetermined	NotDetermined	Notdetermined	0	0	110	30246	Low-quality	16.77
kanda-river-vSAG-022-0740_185_bin	vSAG-1090	Suction filtration	Myoviridae	NotDetermined	NotDetermined	Notdetermined	VC_72_0	7	377	41938	High-quality	98.1
kanda-river-vSAG-022-0739_1_contig	vSAG-1091	Suction filtration	Myoviridae	NotDetermined	NotDetermined	Notdetermined	VC_650_0	4	629	31730	Low-quality	48.36
kanda-river-vSAG-022-0738_1442_bin	vSAG-1092	Suction filtration	Myoviridae	NotDetermined	NotDetermined	Notdetermined	VC_602_0	4	420	39742	Medium-quality	79.25
kanda-river-vSAG-022-0737_2_contig	vSAG-1093	Suction filtration	Myoviridae	NotDetermined	NotDetermined	Notdetermined	VC_581_0	6	301	47276	Medium-quality	60.94
kanda-river-vSAG-022-0736_2_contig	vSAG-1094	Suction filtration	Podoviridae	NotDetermined	NotDetermined	Notdetermined	VC_654_0	3	556	34610	Low-quality	44.38
kanda-river-vSAG-022-0735_226_bin	vSAG-1095	Suction filtration	Siphoviridae	NotDetermined	NotDetermined	Notdetermined	VC_290_4	1	18	124197	Medium-quality	79.86
kanda-river-vSAG-022-0734_226_bin	vSAG-1096	Suction filtration	Siphoviridae	NotDetermined	NotDetermined	Notdetermined	VC_609_0	1	11	149466	High-quality	90.93
kanda-river-vSAG-022-0733_0_contig	vSAG-1097	Suction filtration	Siphoviridae	NotDetermined	NotDetermined	Notdetermined	0	0	703	28098	Low-quality	43.04
kanda-river-vSAG-022-0732_0_contig	vSAG-1098	Suction filtration		NotDetermined	NotDetermined	Notdetermined	VC_661_0	2	78	42138	Low-quality	9.02
kanda-river-vSAG-022-0731_14_contig	vSAG-1099	Suction filtration		NotDetermined	NotDetermined	Notdetermined	0	0	1167	1778	Low-quality	3.18
kanda-river-vSAG-022-0730_3_contig	vSAG-1100	Suction filtration	Siphoviridae	NotDetermined	NotDetermined	Notdetermined	0	0	635	31251	Medium-quality	82.44
kanda-river-vSAG-022-0729_1_contig	vSAG-1101	Suction filtration	Siphoviridae	NotDetermined	NotDetermined	Notdetermined	VC_516_0	13	358	38467	Medium-quality	83.32
kanda-river-vSAG-022-0728_0_contig	vSAG-1102	Suction filtration	Siphoviridae	NotDetermined	NotDetermined	Notdetermined	VC_621_0	3	590	33533	Low-quality	39.62
kanda-river-vSAG-022-0727_2_contig	vSAG-1103	Suction filtration	Myoviridae	NotDetermined	NotDetermined	Notdetermined	0	0	58	84893	Medium-quality	78.16
kanda-river-vSAG-022-0726_1395_bin	vSAG-1104	Suction filtration	Siphoviridae	NotDetermined	NotDetermined	Notdetermined	VC_467_0	10	572	33655	Complete	100
kanda-river-vSAG-022-0725_82_bin	vSAG-1105	Suction filtration	Siphoviridae	NotDetermined	NotDetermined	Notdetermined	VC_575_0	14	686	28584	Medium-quality	74.53
kanda-river-vSAG-022-0723_1389_bin	vSAG-1106	Suction filtration	Myoviridae	NotDetermined	NotDetermined	Notdetermined	0	0	338	44372	High-quality	100
kanda-river-vSAG-022-0722_0_contig	vSAG-1107	Suction filtration	Siphoviridae	NotDetermined	NotDetermined	Notdetermined	0	0	720	26734	Low-quality	22.92
kanda-river-vSAG-022-0721_0_contig	vSAG-1108	Suction filtration	Siphoviridae	NotDetermined	NotDetermined	Notdetermined	VC_665_0	4	493	36896	High-quality	100
kanda-river-vSAG-022-0720_226_bin	vSAG-1109	Suction filtration	Myoviridae	NotDetermined	NotDetermined	Notdetermined	VC_596_0	2	216	57663	Medium-quality	77.25
kanda-river-vSAG-022-0719_226_bin	vSAG-1110	Suction filtration	Siphoviridae	NotDetermined	NotDetermined	Notdetermined	VC_501_0	3	160	63657	Medium-quality	69.46
kanda-river-vSAG-022-0718_3447_bin	vSAG-1111	Suction filtration	Myoviridae	NotDetermined	NotDetermined	Notdetermined	VC_220_7	1	8	157398	High-quality	92.22
kanda-river-vSAG-022-0717_226_bin	vSAG-1112	Suction filtration	Siphoviridae	NotDetermined	NotDetermined	Notdetermined	VC_594_0	2	395	40969	Medium-quality	87.04
kanda-river-vSAG-022-0716_1_contig	vSAG-1113	Suction filtration	Myoviridae	NotDetermined	NotDetermined	Notdetermined	0	0	16	130562	Medium-quality	76.23
kanda-river-vSAG-022-0715_1_contig	vSAG-1114	Suction filtration	Siphoviridae	NotDetermined	NotDetermined	Notdetermined	0	0	802	22733	Low-quality	20.66
kanda-river-vSAG-022-0714_3_contig	vSAG-1115	Suction filtration	Siphoviridae	NotDetermined	NotDetermined	Notdetermined	VC_563_0	7	110	71201	Medium-quality	56.72
kanda-river-vSAG-022-0713_0_contig	vSAG-1116	Suction filtration		NotDetermined	NotDetermined	Notdetermined	0	0	1100	5962	Low-quality	9.09
kanda-river-vSAG-022-0712_1348_bin	vSAG-1117	Suction filtration	Siphoviridae	NotDetermined	NotDetermined	Notdetermined	VC_256_0	14	524	35871	Medium-quality	79.19
kanda-river-vSAG-022-0711_185_bin	vSAG-1118	Suction filtration	Myoviridae	NotDetermined	NotDetermined	Notdetermined	VC_72_0	7	335	44539	High-quality	97.02
kanda-river-vSAG-022-0710_226_bin	vSAG-1119	Suction filtration	Myoviridae	NotDetermined	NotDetermined	Notdetermined	VC_290_1	17	152	65107	Medium-quality	51.42
kanda-river-vSAG-022-0709_1_contig	vSAG-1120	Suction filtration	Siphoviridae	NotDetermined	NotDetermined	Notdetermined	0	0	317	45546	Low-quality	41.13
kanda-river-vSAG-022-0708_82_bin	vSAG-1121	Suction filtration	Siphoviridae	NotDetermined	NotDetermined	Notdetermined	VC_575_0	14	488	22249	Medium-quality	57.83
kanda-river-vSAG-022-0707_4_contig	vSAG-1122	Suction filtration	Podoviridae	NotDetermined	NotDetermined	Notdetermined	VC_571_0	2	19	123317	High-quality	100
kanda-river-vSAG-022-0706_3_contig	vSAG-1123	Suction filtration	Siphoviridae	NotDetermined	NotDetermined	Notdetermined	0	0	175	62585	Medium-quality	61.67
kanda-river-vSAG-022-0705_2_contig	vSAG-1124	Suction filtration		NotDetermined	NotDetermined	Notdetermined	VC_600_0	5	310	18705	Low-quality	41.69
kanda-river-vSAG-022-0704_1_contig	vSAG-1125	Suction filtration	Myoviridae	NotDetermined	NotDetermined	Notdetermined	0	0	438	39242	Low-quality	33.98
kanda-river-vSAG-022-0703_0_contig	vSAG-1126	Suction filtration	Myoviridae	NotDetermined	NotDetermined	Notdetermined	VC_577_0	6	298	47492	Low-quality	48.84
kanda-river-vSAG-022-0702_185_bin	vSAG-1127	Suction filtration	Siphoviridae	NotDetermined	NotDetermined	Notdetermined	VC_577_0	6	308	46770	Medium-quality	62.45
kanda-river-vSAG-022-0701_0_contig	vSAG-1128	Suction filtration	Myoviridae	NotDetermined	NotDetermined	Notdetermined	0	0	306	47107	Low-quality	22.49
kanda-river-vSAG-022-0700_3_contig	vSAG-1129	Suction filtration	Siphoviridae	NotDetermined	NotDetermined	Notdetermined	VC_605_0	2	706	27782	Medium-quality	63.87
kanda-river-vSAG-022-0699_1301_bin	vSAG-1130	Suction filtration	Podoviridae	NotDetermined	NotDetermined	Notdetermined	0	0	210	58579	Medium-quality	61.12
kanda-river-vSAG-022-0698_1299_bin	vSAG-1131	Suction filtration	Siphoviridae	NotDetermined	NotDetermined	Notdetermined	0	0	777	24016	Low-quality	24.07
kanda-river-vSAG-022-0697_412_bin	vSAG-1132	Suction filtration	Siphoviridae	NotDetermined	NotDetermined	Notdetermined	VC_398_0	6	728	26202	Medium-quality	72.82
kanda-river-vSAG-022-0696_0_contig	vSAG-1133	Suction filtration	Siphoviridae	NotDetermined	NotDetermined	Notdetermined	VC_308_0	7	452	38420	High-quality	93.73
kanda-river-vSAG-022-0694_7_contig	vSAG-1134	Suction filtration	Phycodnaviridae	NotDetermined	NotDetermined	Notdetermined	VC_478_0	5	468	33083	Medium-quality	87.37
kanda-river-vSAG-022-0693_1274_bin	vSAG-1135	Suction filtration	Myoviridae	NotDetermined	NotDetermined	Notdetermined	VC_118_0	2	673	29332	Medium-quality	64.42
kanda-river-vSAG-022-0692_1_contig	vSAG-1136	Suction filtration	Herelleviridae	NotDetermined	NotDetermined	Notdetermined	0	0	90	22150	Low-quality	10.79
kanda-river-vSAG-022-0691_1_contig	vSAG-1137	Suction filtration	Siphoviridae	NotDetermined	NotDetermined	Notdetermined	VC_634_0	2	710	21830	Low-quality	27.05
kanda-river-vSAG-022-0690_226_bin	vSAG-1138	Suction filtration	Siphoviridae	NotDetermined	NotDetermined	Notdetermined	VC_397_0	6	243	54035	Complete	100
kanda-river-vSAG-022-0687_3447_bin	vSAG-1139	Suction filtration	Siphoviridae	NotDetermined	NotDetermined	Notdetermined	0	0	54	85806	Medium-quality	79.07
kanda-river-vSAG-022-0686_1_contig	vSAG-1140	Suction filtration	Siphoviridae	NotDetermined	NotDetermined	Notdetermined	0	0	545	35336	Medium-quality	82.08
kanda-river-vSAG-022-0685_1249_bin	vSAG-1141	Suction filtration	Siphoviridae	NotDetermined	NotDetermined	Notdetermined	0	0	67	78921	Medium-quality	78.6
kanda-river-vSAG-022-0684_226_bin	vSAG-1142	Suction filtration	Siphoviridae	NotDetermined	NotDetermined	Notdetermined	VC_610_0	3	184	60810	Low-quality	43.34
kanda-river-vSAG-022-0683_3447_bin	vSAG-1143	Suction filtration	Podoviridae	NotDetermined	NotDetermined	Notdetermined	VC_570_0	3	32	104467	Medium-quality	71.41
kanda-river-vSAG-022-0682_0_contig	vSAG-1144	Suction filtration	Myoviridae	NotDetermined	NotDetermined	Notdetermined	VC_611_0	2	477	37386	Medium-quality	82.34
kanda-river-vSAG-022-0681_5_contig	vSAG-1145	Suction filtration	Myoviridae	NotDetermined	NotDetermined	Notdetermined	VC_527_1	4	55	85209	Medium-quality	77.1
kanda-river-vSAG-022-0680_5_contig	vSAG-1146	Suction filtration	Myoviridae	NotDetermined	NotDetermined	Notdetermined	VC_114_0	3	397	40848	High-quality	92.31
kanda-river-vSAG-022-0679_0_contig	vSAG-1147	Suction filtration		NotDetermined	NotDetermined	Notdetermined	0	0	387	41374	Medium-quality	51.55
kanda-river-vSAG-022-0678_226_bin	vSAG-1148	Suction filtration	Myoviridae	NotDetermined	NotDetermined	Notdetermined	VC_114_0	3	80	74936	Medium-quality	59.68
kanda-river-vSAG-022-0677_1_contig	vSAG-1149	Suction filtration	Siphoviridae	NotDetermined	NotDetermined	Notdetermined	VC_621_0	3	500	36659	Low-quality	37.09
kanda-river-vSAG-022-0676_0_contig	vSAG-1150	Suction filtration	Podoviridae	NotDetermined	NotDetermined	Notdetermined	VC_298_0	3	49	87385	Medium-quality	51.12
kanda-river-vSAG-022-0675_3_contig	vSAG-1151	Suction filtration	Siphoviridae	Siphoviridae	NotDetermined	Siphoviridae	VC_497_0	3	648	30861	Medium-quality	72.55
kanda-river-vSAG-022-0673_1082_bin	vSAG-1152	Suction filtration	Myoviridae	NotDetermined	NotDetermined	Notdetermined	VC_57_0	3	95	72597	Medium-quality	85.33
kanda-river-vSAG-022-0672_5_contig	vSAG-1153	Suction filtration	Myoviridae	NotDetermined	NotDetermined	Notdetermined	0	0	642	31030	Medium-quality	78.8
kanda-river-vSAG-022-0671_0_contig	vSAG-1154	Suction filtration	Autographiviridae	NotDetermined	NotDetermined	Notdetermined	0	0	652	30625	Low-quality	21.15
kanda-river-vSAG-022-0670_1179_bin	vSAG-1155	Suction filtration	Myoviridae	NotDetermined	NotDetermined	Notdetermined	0	0	252	52826	Low-quality	38.54
kanda-river-vSAG-022-0669_0_contig	vSAG-1156	Suction filtration	Siphoviridae	NotDetermined	NotDetermined	Notdetermined	VC_308_0	7	452	37829	High-quality	90.6
kanda-river-vSAG-022-0668_226_bin	vSAG-1157	Suction filtration	Siphoviridae	NotDetermined	NotDetermined	Notdetermined	VC_604_0	3	550	35073	Low-quality	47.22
kanda-river-vSAG-022-0666_0_contig	vSAG-1158	Suction filtration	Siphoviridae	NotDetermined	NotDetermined	Notdetermined	VC_394_0	3	539	35464	Medium-quality	72.51
kanda-river-vSAG-022-0665_2_contig	vSAG-1159	Suction filtration	Siphoviridae	NotDetermined	NotDetermined	Notdetermined	0	0	738	25778	Medium-quality	56.9
kanda-river-vSAG-022-0664_0_contig	vSAG-1160	Suction filtration	Siphoviridae	NotDetermined	NotDetermined	Notdetermined	0	0	480	37328	Low-quality	45.17
kanda-river-vSAG-022-0663_1159_bin	vSAG-1161	Suction filtration	Myoviridae	NotDetermined	NotDetermined	Notdetermined	0	0	46	90814	Medium-quality	59.19
kanda-river-vSAG-022-0662_2_contig	vSAG-1162	Suction filtration	Siphoviridae	NotDetermined	NotDetermined	Notdetermined	0	0	292	48235	Low-quality	48.51
kanda-river-vSAG-022-0661_226_bin	vSAG-1163	Suction filtration	Siphoviridae	NotDetermined	NotDetermined	Notdetermined	VC_601_0	14	206	58877	Medium-quality	56.77
kanda-river-vSAG-022-0660_0_contig	vSAG-1164	Suction filtration	Microviridae	NotDetermined	NotDetermined	Notdetermined	0	0	1123	4617	High-quality	100
kanda-river-vSAG-022-0659_3_contig	vSAG-1165	Suction filtration	Siphoviridae	NotDetermined	NotDetermined	Notdetermined	0	0	1090	7184	Low-quality	11.39
kanda-river-vSAG-022-0658_226_bin	vSAG-1166	Suction filtration	Siphoviridae	NotDetermined	NotDetermined	Notdetermined	0	0	754	25224	Medium-quality	69.6
kanda-river-vSAG-022-0656_226_bin	vSAG-1167	Suction filtration	Myoviridae	NotDetermined	NotDetermined	Notdetermined	VC_290_1	17	152	59515	Low-quality	48.85
kanda-river-vSAG-022-0655_1_contig	vSAG-1168	Suction filtration	Siphoviridae	NotDetermined	NotDetermined	Notdetermined	VC_662_0	2	348	26673	Medium-quality	51.04
kanda-river-vSAG-022-0654_689_bin	vSAG-1169	Suction filtration		NotDetermined	NotDetermined	Notdetermined	VC_661_0	2	78	75063	Low-quality	16.07
kanda-river-vSAG-022-0653_0_contig	vSAG-1170	Suction filtration	Podoviridae	NotDetermined	NotDetermined	Notdetermined	VC_622_0	18	427	39379	Low-quality	42.29
kanda-river-vSAG-022-0652_14_contig	vSAG-1171	Suction filtration		NotDetermined	NotDetermined	Notdetermined	0	0	1138	3330	Low-quality	6.61
kanda-river-vSAG-022-0651_0_contig	vSAG-1172	Suction filtration	Siphoviridae	NotDetermined	NotDetermined	Notdetermined	VC_660_0	3	242	54229	Medium-quality	54.58
kanda-river-vSAG-022-0650_1113_bin	vSAG-1173	Suction filtration		NotDetermined	NotDetermined	Notdetermined	0	0	1026	11283	Low-quality	24.96
kanda-river-vSAG-022-0649_0_contig	vSAG-1174	Suction filtration	Podoviridae	NotDetermined	NotDetermined	Notdetermined	0	0	360	42853	Medium-quality	77.92
kanda-river-vSAG-022-0648_226_bin	vSAG-1175	Suction filtration	Siphoviridae	NotDetermined	NotDetermined	Notdetermined	VC_563_0	7	110	48310	Low-quality	44.32
kanda-river-vSAG-022-0647_226_bin	vSAG-1176	Suction filtration	Siphoviridae	NotDetermined	NotDetermined	Notdetermined	VC_290_3	1	47	90742	Medium-quality	78.28
kanda-river-vSAG-022-0646_2_contig	vSAG-1177	Suction filtration		NotDetermined	NotDetermined	Notdetermined	VC_602_0	4	665	29858	Medium-quality	58.43
kanda-river-vSAG-022-0645_1076_bin	vSAG-1178	Suction filtration	Myoviridae	NotDetermined	NotDetermined	Notdetermined	VC_658_0	2	26	111390	High-quality	100
kanda-river-vSAG-022-0644_0_contig	vSAG-1179	Suction filtration	Siphoviridae	NotDetermined	NotDetermined	Notdetermined	VC_620_0	2	293	48013	Complete	100
kanda-river-vSAG-022-0643_226_bin	vSAG-1180	Suction filtration	Siphoviridae	NotDetermined	NotDetermined	Notdetermined	0	0	109	71209	High-quality	100
kanda-river-vSAG-022-0642_226_bin	vSAG-1181	Suction filtration	Siphoviridae	NotDetermined	NotDetermined	Notdetermined	VC_290_1	17	77	75425	Medium-quality	62.6
kanda-river-vSAG-022-0641_1_contig	vSAG-1182	Suction filtration		NotDetermined	NotDetermined	Notdetermined	VC_657_0	2	688	19933	Low-quality	11.37
kanda-river-vSAG-022-0640_82_bin	vSAG-1183	Suction filtration	Siphoviridae	NotDetermined	NotDetermined	Notdetermined	VC_575_0	14	488	21347	Medium-quality	55.79
kanda-river-vSAG-022-0639_226_bin	vSAG-1184	Suction filtration	Siphoviridae	NotDetermined	NotDetermined	Notdetermined	VC_520_0	1	281	48904	High-quality	100
kanda-river-vSAG-022-0638_1050_bin	vSAG-1185	Suction filtration	Siphoviridae	NotDetermined	NotDetermined	Notdetermined	VC_589_0	2	176	45528	Medium-quality	76.9
kanda-river-vSAG-022-0637_755_bin	vSAG-1186	Suction filtration	Siphoviridae	NotDetermined	NotDetermined	Notdetermined	VC_642_0	3	167	63173	Medium-quality	52.18
kanda-river-vSAG-022-0636_3447_bin	vSAG-1187	Suction filtration	Myoviridae	NotDetermined	NotDetermined	Notdetermined	VC_220_6	1	10	153492	High-quality	92.41
kanda-river-vSAG-022-0635_226_bin	vSAG-1188	Suction filtration	Siphoviridae	NotDetermined	NotDetermined	Notdetermined	0	0	432	39547	Medium-quality	64.05
kanda-river-vSAG-022-0634_2_contig	vSAG-1189	Suction filtration	Myoviridae	NotDetermined	NotDetermined	Notdetermined	VC_656_0	2	859	20154	Low-quality	37.84
kanda-river-vSAG-022-0633_1_contig	vSAG-1190	Suction filtration	Podoviridae	NotDetermined	NotDetermined	Notdetermined	0	0	262	51725	Low-quality	25.6
kanda-river-vSAG-022-0632_0_contig	vSAG-1191	Suction filtration	Myoviridae	Myoviridae	NotDetermined	Myoviridae	VC_56_1	4	73	48091	Medium-quality	52.4
kanda-river-vSAG-022-0631_226_bin	vSAG-1192	Suction filtration	Myoviridae	NotDetermined	NotDetermined	Notdetermined	VC_655_0	4	821	21930	Low-quality	15.89
kanda-river-vSAG-022-0630_350_bin	vSAG-1193	Suction filtration	Myoviridae	NotDetermined	NotDetermined	Notdetermined	VC_527_1	4	55	84815	Medium-quality	76.74
kanda-river-vSAG-022-0629_755_bin	vSAG-1194	Suction filtration	Siphoviridae	NotDetermined	NotDetermined	Notdetermined	0	0	766	24681	Low-quality	25.39
kanda-river-vSAG-022-0628_1003_bin	vSAG-1195	Suction filtration	Myoviridae	NotDetermined	NotDetermined	Notdetermined	0	0	5	206292	Medium-quality	70.36
kanda-river-vSAG-022-0627_1319_bin	vSAG-1196	Suction filtration	Siphoviridae	NotDetermined	NotDetermined	Notdetermined	VC_600_0	5	310	46291	High-quality	100
kanda-river-vSAG-022-0626_989_bin	vSAG-1197	Suction filtration	Siphoviridae	NotDetermined	NotDetermined	Notdetermined	VC_328_0	3	228	56667	Medium-quality	57.35
kanda-river-vSAG-022-0625_6_contig	vSAG-1198	Suction filtration		NotDetermined	NotDetermined	Notdetermined	0	0	1097	6333	Low-quality	15.49
kanda-river-vSAG-022-0624_572_bin	vSAG-1199	Suction filtration	Siphoviridae	NotDetermined	NotDetermined	Notdetermined	VC_601_0	14	166	31110	Low-quality	24.9
kanda-river-vSAG-022-0623_978_bin	vSAG-1200	Suction filtration	Myoviridae	NotDetermined	NotDetermined	Notdetermined	VC_603_0	4	28	111019	Medium-quality	58.06
kanda-river-vSAG-022-0622_0_contig	vSAG-1201	Suction filtration	Siphoviridae	NotDetermined	NotDetermined	Notdetermined	VC_586_0	5	213	58003	High-quality	100
kanda-river-vSAG-022-0621_0_contig	vSAG-1202	Suction filtration	Siphoviridae	NotDetermined	NotDetermined	Notdetermined	0	0	461	38211	Low-quality	40.26
kanda-river-vSAG-022-0620_0_contig	vSAG-1203	Suction filtration	Siphoviridae	NotDetermined	NotDetermined	Notdetermined	0	0	762	24844	Medium-quality	69.45
kanda-river-vSAG-022-0619_226_bin	vSAG-1204	Suction filtration	Siphoviridae	NotDetermined	NotDetermined	Notdetermined	0	0	428	39585	Low-quality	44.74
kanda-river-vSAG-022-0618_185_bin	vSAG-1205	Suction filtration	Siphoviridae	NotDetermined	NotDetermined	Notdetermined	VC_577_0	6	318	45543	Medium-quality	56
kanda-river-vSAG-022-0617_3_contig	vSAG-1206	Suction filtration	Podoviridae	NotDetermined	NotDetermined	Notdetermined	VC_654_0	3	556	34826	Low-quality	44.66
kanda-river-vSAG-022-0616_3_contig	vSAG-1207	Suction filtration	Siphoviridae	NotDetermined	NotDetermined	Notdetermined	0	0	743	25565	Medium-quality	53.91
kanda-river-vSAG-022-0615_179_bin	vSAG-1208	Suction filtration	Siphoviridae	NotDetermined	NotDetermined	Notdetermined	VC_463_0	3	139	66519	High-quality	92.05
kanda-river-vSAG-022-0614_1_contig	vSAG-1209	Suction filtration	Siphoviridae	NotDetermined	NotDetermined	Notdetermined	VC_582_0	2	188	60589	High-quality	100
kanda-river-vSAG-022-0613_0_contig	vSAG-1210	Suction filtration		0	NotDetermined	NotDetermined	0	0	1158	2261	High-quality	91.18
kanda-river-vSAG-022-0612_927_bin	vSAG-1211	Suction filtration	Siphoviridae	NotDetermined	NotDetermined	Notdetermined	VC_653_0	2	781	23738	Low-quality	37.04
kanda-river-vSAG-022-0611_226_bin	vSAG-1212	Suction filtration	Siphoviridae	NotDetermined	NotDetermined	Notdetermined	VC_499_0	5	226	57038	Medium-quality	78.06
kanda-river-vSAG-022-0610_0_contig	vSAG-1213	Suction filtration	Circoviridae	Circoviridae	NotDetermined	Circoviridae	VC_652_0	2	1148	2664	High-quality	99.25
kanda-river-vSAG-022-0609_914_bin	vSAG-1214	Suction filtration	Siphoviridae	NotDetermined	NotDetermined	Notdetermined	VC_436_0	2	380	41652	High-quality	100
kanda-river-vSAG-022-0608_4_contig	vSAG-1215	Suction filtration	Myoviridae	NotDetermined	NotDetermined	Notdetermined	VC_538_0	7	567	25976	Medium-quality	69.04
kanda-river-vSAG-022-0607_226_bin	vSAG-1216	Suction filtration	Siphoviridae	NotDetermined	NotDetermined	Notdetermined	0	0	469	37686	Medium-quality	63.83
kanda-river-vSAG-022-0606_712_bin	vSAG-1217	Suction filtration	Podoviridae	NotDetermined	NotDetermined	Notdetermined	VC_607_0	10	417	39820	Medium-quality	53.95
kanda-river-vSAG-022-0605_0_contig	vSAG-1218	Suction filtration	Podoviridae	NotDetermined	NotDetermined	Notdetermined	VC_651_0	2	457	38336	Medium-quality	89.77
kanda-river-vSAG-022-0604_2_contig	vSAG-1219	Suction filtration	Siphoviridae	Siphoviridae	NotDetermined	Siphoviridae	0	0	937	15838	Low-quality	31.4
kanda-river-vSAG-022-0603_3_contig	vSAG-1220	Suction filtration	Siphoviridae	NotDetermined	NotDetermined	Notdetermined	VC_225_0	2	29	107450	High-quality	100
kanda-river-vSAG-022-0602_2_contig	vSAG-1221	Suction filtration	Siphoviridae	Siphoviridae	NotDetermined	Siphoviridae	VC_256_0	14	543	35364	Medium-quality	73.84
kanda-river-vSAG-022-0601_2_contig	vSAG-1222	Suction filtration	Myoviridae	NotDetermined	NotDetermined	Notdetermined	VC_650_0	4	413	40103	Medium-quality	60.76
kanda-river-vSAG-022-0600_185_bin	vSAG-1223	Suction filtration	Siphoviridae	NotDetermined	NotDetermined	Notdetermined	0	0	56	85422	Medium-quality	71.9
kanda-river-vSAG-022-0599_2_contig	vSAG-1224	Suction filtration	Siphoviridae	NotDetermined	NotDetermined	Notdetermined	VC_649_0	2	436	39336	High-quality	98.38
kanda-river-vSAG-022-0598_580_bin	vSAG-1225	Suction filtration	Siphoviridae	NotDetermined	NotDetermined	Notdetermined	VC_648_0	2	376	42011	Medium-quality	51.71
kanda-river-vSAG-022-0597_185_bin	vSAG-1226	Suction filtration	Myoviridae	NotDetermined	NotDetermined	Notdetermined	VC_577_0	6	458	38263	Low-quality	48.56
kanda-river-vSAG-022-0596_0_contig	vSAG-1227	Suction filtration	Myoviridae	NotDetermined	NotDetermined	Notdetermined	VC_575_0	14	546	35327	Medium-quality	52.55
kanda-river-vSAG-022-0595_3_contig	vSAG-1228	Suction filtration	Siphoviridae	NotDetermined	NotDetermined	Notdetermined	VC_299_0	3	251	52830	Medium-quality	72.9
kanda-river-vSAG-022-0594_226_bin	vSAG-1229	Suction filtration	Siphoviridae	NotDetermined	NotDetermined	Notdetermined	0	0	232	56123	Medium-quality	51.32
kanda-river-vSAG-022-0593_0_contig	vSAG-1230	Suction filtration	Siphoviridae	NotDetermined	NotDetermined	Notdetermined	VC_309_0	5	504	36557	High-quality	100
kanda-river-vSAG-022-0592_226_bin	vSAG-1231	Suction filtration	Siphoviridae	NotDetermined	NotDetermined	Notdetermined	VC_604_0	3	533	35649	Medium-quality	52.96
kanda-river-vSAG-022-0591_226_bin	vSAG-1232	Suction filtration	Podoviridae	NotDetermined	NotDetermined	Notdetermined	VC_501_0	3	366	42720	Low-quality	48.59
kanda-river-vSAG-022-0590_3_contig	vSAG-1233	Suction filtration	Myoviridae	NotDetermined	NotDetermined	Notdetermined	VC_389_0	3	294	38690	Low-quality	34.9
kanda-river-vSAG-022-0589_0_contig	vSAG-1234	Suction filtration	Siphoviridae	NotDetermined	NotDetermined	Notdetermined	VC_234_0	36	352	43316	Medium-quality	88.57
kanda-river-vSAG-022-0588_3_contig	vSAG-1235	Suction filtration	Zobellviridae	Zobellviridae	NotDetermined	Zobellviridae	VC_92_0	5	676	29242	Medium-quality	59.13
kanda-river-vSAG-022-0587_1_contig	vSAG-1236	Suction filtration	Myoviridae	NotDetermined	NotDetermined	Notdetermined	VC_646_0	2	70	77134	Medium-quality	87.96
kanda-river-vSAG-022-0586_3_contig	vSAG-1237	Suction filtration	Siphoviridae	NotDetermined	NotDetermined	Notdetermined	VC_645_0	2	7	158698	Medium-quality	84.84
kanda-river-vSAG-022-0585_818_bin	vSAG-1238	Suction filtration	Myoviridae	NotDetermined	NotDetermined	Notdetermined	VC_238_0	3	628	31744	Low-quality	43.83
kanda-river-vSAG-022-0584_0_contig	vSAG-1239	Suction filtration	Myoviridae	NotDetermined	NotDetermined	Notdetermined	VC_644_0	2	156	64306	Low-quality	44.27
kanda-river-vSAG-022-0583_4_contig	vSAG-1240	Suction filtration	Siphoviridae	NotDetermined	NotDetermined	Notdetermined	VC_624_0	12	486	26378	Medium-quality	69.93
kanda-river-vSAG-022-0582_804_bin	vSAG-1241	Suction filtration	Myoviridae	NotDetermined	NotDetermined	Notdetermined	VC_596_1	1	183	61282	High-quality	100
kanda-river-vSAG-022-0581_0_contig	vSAG-1242	Suction filtration	Myoviridae	NotDetermined	NotDetermined	Notdetermined	VC_527_1	4	55	85492	Medium-quality	77.35
kanda-river-vSAG-022-0580_0_contig	vSAG-1243	Suction filtration	Siphoviridae	NotDetermined	NotDetermined	Notdetermined	VC_601_0	14	407	40432	Low-quality	36.74
kanda-river-vSAG-022-0579_240_bin	vSAG-1244	Suction filtration	Podoviridae	Podoviridae	NotDetermined	Podoviridae	0	0	655	30387	Medium-quality	77.56
kanda-river-vSAG-022-0578_787_bin	vSAG-1245	Suction filtration	Myoviridae	NotDetermined	NotDetermined	Notdetermined	VC_603_0	4	13	141268	Medium-quality	67.2
kanda-river-vSAG-022-0577_782_bin	vSAG-1246	Suction filtration	Siphoviridae	NotDetermined	NotDetermined	Notdetermined	0	0	164	63318	Medium-quality	68.44
kanda-river-vSAG-022-0576_3_contig	vSAG-1247	Suction filtration	Siphoviridae	NotDetermined	NotDetermined	Notdetermined	VC_498_0	5	408	40387	Medium-quality	53.92
kanda-river-vSAG-022-0575_775_bin	vSAG-1248	Suction filtration	Myoviridae	NotDetermined	NotDetermined	Notdetermined	VC_117_0	2	165	63238	Complete	100
kanda-river-vSAG-022-0574_1052_bin	vSAG-1249	Suction filtration	Siphoviridae	NotDetermined	NotDetermined	Notdetermined	VC_581_0	6	570	34547	Low-quality	40.3
kanda-river-vSAG-022-0572_0_contig	vSAG-1250	Suction filtration	Myoviridae	NotDetermined	NotDetermined	Notdetermined	VC_602_0	4	247	53266	High-quality	100
kanda-river-vSAG-022-0570_1_contig	vSAG-1251	Suction filtration	Siphoviridae	NotDetermined	NotDetermined	Notdetermined	VC_642_0	3	122	68025	Medium-quality	52.96
kanda-river-vSAG-022-0569_3644_bin	vSAG-1252	Suction filtration	Myoviridae	NotDetermined	NotDetermined	Notdetermined	VC_569_0	6	97	57640	Low-quality	45.77
kanda-river-vSAG-022-0568_226_bin	vSAG-1253	Suction filtration	Myoviridae	NotDetermined	NotDetermined	Notdetermined	VC_290_1	17	190	60566	Medium-quality	50.07
kanda-river-vSAG-022-0567_755_bin	vSAG-1254	Suction filtration	Siphoviridae	NotDetermined	NotDetermined	Notdetermined	VC_642_0	3	122	69124	Medium-quality	54.53
kanda-river-vSAG-022-0566_413_bin	vSAG-1255	Suction filtration	Siphoviridae	NotDetermined	NotDetermined	Notdetermined	VC_593_0	5	334	44627	High-quality	100
kanda-river-vSAG-022-0565_3447_bin	vSAG-1256	Suction filtration	Siphoviridae	NotDetermined	NotDetermined	Notdetermined	VC_603_0	4	44	92594	Low-quality	44.05
kanda-river-vSAG-022-0564_744_bin	vSAG-1257	Suction filtration	Siphoviridae	NotDetermined	NotDetermined	Notdetermined	VC_639_0	4	495	36836	High-quality	93.57
kanda-river-vSAG-022-0563_4_contig	vSAG-1258	Suction filtration	Siphoviridae	NotDetermined	NotDetermined	Notdetermined	VC_638_0	3	576	34098	Low-quality	47.56
kanda-river-vSAG-022-0562_4_contig	vSAG-1259	Suction filtration	Podoviridae	NotDetermined	NotDetermined	Notdetermined	VC_530_0	4	142	36798	Medium-quality	59.17
kanda-river-vSAG-022-0561_3_contig	vSAG-1260	Suction filtration	Myoviridae	NotDetermined	NotDetermined	Notdetermined	VC_52_0	2	112	70931	Low-quality	36.66
kanda-river-vSAG-022-0559_0_contig	vSAG-1261	Suction filtration	Myoviridae	NotDetermined	NotDetermined	Notdetermined	0	0	844	20896	Low-quality	21.13
kanda-river-vSAG-022-0558_6_contig	vSAG-1262	Suction filtration	Myoviridae	NotDetermined	NotDetermined	Notdetermined	VC_593_0	5	215	57803	Medium-quality	75.82
kanda-river-vSAG-022-0556_2_contig	vSAG-1263	Suction filtration	Podoviridae	NotDetermined	NotDetermined	Notdetermined	VC_607_0	10	435	39362	Medium-quality	53.25
kanda-river-vSAG-022-0555_1_contig	vSAG-1264	Suction filtration	Myoviridae	NotDetermined	NotDetermined	Notdetermined	VC_637_0	2	606	32918	Medium-quality	56.89
kanda-river-vSAG-022-0554_9_contig	vSAG-1265	Suction filtration	Autographiviridae	NotDetermined	NotDetermined	Notdetermined	VC_630_0	3	238	55248	Medium-quality	85.02
kanda-river-vSAG-022-0553_226_bin	vSAG-1266	Suction filtration	Siphoviridae	NotDetermined	NotDetermined	Notdetermined	VC_307_0	6	403	40474	Low-quality	42.41
kanda-river-vSAG-022-0552_691_bin	vSAG-1267	Suction filtration	Myoviridae	Myoviridae	NotDetermined	Myoviridae	0	0	715	27012	Medium-quality	62.01
kanda-river-vSAG-022-0551_0_contig	vSAG-1268	Suction filtration	Myoviridae	NotDetermined	NotDetermined	Notdetermined	VC_238_0	3	707	27701	High-quality	100
kanda-river-vSAG-022-0550_5_contig	vSAG-1269	Suction filtration	Siphoviridae	NotDetermined	NotDetermined	Notdetermined	VC_592_0	3	731	26063	Medium-quality	69.27
kanda-river-vSAG-022-0549_681_bin	vSAG-1270	Suction filtration	Myoviridae	NotDetermined	NotDetermined	Notdetermined	VC_36_1	1	23	115282	Low-quality	44.01
kanda-river-vSAG-022-0548_0_contig	vSAG-1271	Suction filtration	Siphoviridae	NotDetermined	NotDetermined	Notdetermined	VC_624_0	12	486	37049	High-quality	97.86
kanda-river-vSAG-022-0547_226_bin	vSAG-1272	Suction filtration	Myoviridae	NotDetermined	NotDetermined	Notdetermined	VC_36_0	1	37	97389	Low-quality	42.51
kanda-river-vSAG-022-0546_670_bin	vSAG-1273	Suction filtration	Myoviridae	NotDetermined	NotDetermined	Notdetermined	VC_608_0	2	453	38396	Low-quality	47.42
kanda-river-vSAG-022-0545_226_bin	vSAG-1274	Suction filtration	Siphoviridae	NotDetermined	NotDetermined	Notdetermined	VC_290_1	17	197	59627	Low-quality	48.14
kanda-river-vSAG-022-0544_658_bin	vSAG-1275	Suction filtration	Siphoviridae	NotDetermined	NotDetermined	Notdetermined	VC_573_0	2	105	71610	Medium-quality	63.42
kanda-river-vSAG-022-0543_0_contig	vSAG-1276	Suction filtration	Siphoviridae	NotDetermined	NotDetermined	Notdetermined	0	0	443	39042	Low-quality	31.94
kanda-river-vSAG-022-0542_0_contig	vSAG-1277	Suction filtration	Siphoviridae	NotDetermined	NotDetermined	Notdetermined	VC_575_0	14	488	33281	Medium-quality	52.06
kanda-river-vSAG-022-0541_226_bin	vSAG-1278	Suction filtration	Siphoviridae	NotDetermined	NotDetermined	Notdetermined	VC_633_0	2	162	63600	Medium-quality	60.38
kanda-river-vSAG-022-0540_226_bin	vSAG-1279	Suction filtration	Siphoviridae	NotDetermined	NotDetermined	Notdetermined	VC_290_1	17	94	72709	Medium-quality	62.08
kanda-river-vSAG-022-0539_226_bin	vSAG-1280	Suction filtration	Siphoviridae	NotDetermined	NotDetermined	Notdetermined	VC_588_0	2	66	79890	High-quality	100
kanda-river-vSAG-022-0538_1_contig	vSAG-1281	Suction filtration	Siphoviridae	NotDetermined	NotDetermined	Notdetermined	0	0	177	62431	Medium-quality	79.76
kanda-river-vSAG-022-0537_3_contig	vSAG-1282	Suction filtration	Siphoviridae	NotDetermined	NotDetermined	Notdetermined	0	0	1145	3009	Low-quality	8.08
kanda-river-vSAG-022-0536_226_bin	vSAG-1283	Suction filtration	Siphoviridae	NotDetermined	NotDetermined	Notdetermined	0	0	597	33302	Medium-quality	77.93
kanda-river-vSAG-022-0535_2_contig	vSAG-1284	Suction filtration	Siphoviridae	NotDetermined	NotDetermined	Notdetermined	VC_575_0	14	488	35841	Medium-quality	56.05
kanda-river-vSAG-022-0534_6_contig	vSAG-1285	Suction filtration	Podoviridae	NotDetermined	NotDetermined	Notdetermined	VC_617_0	3	563	34722	Low-quality	45.56
kanda-river-vSAG-022-0533_0_contig	vSAG-1286	Suction filtration	Siphoviridae	NotDetermined	NotDetermined	Notdetermined	VC_307_0	6	312	46029	Low-quality	45.52
kanda-river-vSAG-022-0532_226_bin	vSAG-1287	Suction filtration	Siphoviridae	NotDetermined	NotDetermined	Notdetermined	VC_563_0	7	84	74526	Medium-quality	73.66
kanda-river-vSAG-022-0531_15_contig	vSAG-1288	Suction filtration	Microviridae	Microviridae	NotDetermined	Microviridae	0	0	1177	1299	Low-quality	19.85
kanda-river-vSAG-022-0530_0_contig	vSAG-1289	Suction filtration	Siphoviridae	NotDetermined	NotDetermined	Notdetermined	VC_632_0	2	337	44397	Medium-quality	64.84
kanda-river-vSAG-022-0529_226_bin	vSAG-1290	Suction filtration	Podoviridae	NotDetermined	NotDetermined	Notdetermined	VC_296_0	3	107	71456	High-quality	100
kanda-river-vSAG-022-0528_0_contig	vSAG-1291	Suction filtration	Siphoviridae	NotDetermined	NotDetermined	Notdetermined	VC_467_0	10	572	33057	High-quality	91.73
kanda-river-vSAG-022-0527_0_contig	vSAG-1292	Suction filtration	Myoviridae	NotDetermined	NotDetermined	Notdetermined	0	0	131	67862	High-quality	100
kanda-river-vSAG-022-0526_577_bin	vSAG-1293	Suction filtration	Siphoviridae	NotDetermined	NotDetermined	Notdetermined	0	0	141	66142	Medium-quality	86.25
kanda-river-vSAG-022-0525_226_bin	vSAG-1294	Suction filtration	Myoviridae	NotDetermined	NotDetermined	Notdetermined	VC_290_1	17	190	60471	Low-quality	49.99
kanda-river-vSAG-022-0524_0_contig	vSAG-1295	Suction filtration	Siphoviridae	NotDetermined	NotDetermined	Notdetermined	VC_601_0	14	223	57199	Medium-quality	54.23
kanda-river-vSAG-022-0523_3_contig	vSAG-1296	Suction filtration	Myoviridae	NotDetermined	NotDetermined	Notdetermined	0	0	479	37337	Low-quality	35.22
kanda-river-vSAG-022-0522_3447_bin	vSAG-1297	Suction filtration	Podoviridae	NotDetermined	NotDetermined	Notdetermined	VC_295_0	5	132	67408	Medium-quality	65.97
kanda-river-vSAG-022-0521_226_bin	vSAG-1298	Suction filtration	Siphoviridae	NotDetermined	NotDetermined	Notdetermined	VC_290_1	17	275	49360	Low-quality	28.02
kanda-river-vSAG-022-0520_554_bin	vSAG-1299	Suction filtration	Podoviridae	NotDetermined	NotDetermined	Notdetermined	VC_301_0	5	219	57453	Medium-quality	56.96
kanda-river-vSAG-022-0519_0_contig	vSAG-1300	Suction filtration	Siphoviridae	NotDetermined	NotDetermined	Notdetermined	VC_575_0	14	488	36966	Medium-quality	57.82
kanda-river-vSAG-022-0518_0_contig	vSAG-1301	Suction filtration	Siphoviridae	NotDetermined	NotDetermined	Notdetermined	VC_484_0	5	756	25040	Medium-quality	69.06
kanda-river-vSAG-022-0517_0_contig	vSAG-1302	Suction filtration	Siphoviridae	NotDetermined	NotDetermined	Notdetermined	0	0	120	69145	Medium-quality	89.38
kanda-river-vSAG-022-0516_3447_bin	vSAG-1303	Suction filtration	Myoviridae	NotDetermined	NotDetermined	Notdetermined	VC_220_5	1	9	154754	Complete	100
kanda-river-vSAG-022-0515_531_bin	vSAG-1304	Suction filtration		NotDetermined	NotDetermined	Notdetermined	0	0	527	35749	Medium-quality	58.61
kanda-river-vSAG-022-0514_0_contig	vSAG-1305	Suction filtration	Myoviridae	NotDetermined	NotDetermined	Notdetermined	VC_389_0	3	315	45963	Low-quality	49.05
kanda-river-vSAG-022-0513_2_contig	vSAG-1306	Suction filtration	Siphoviridae	NotDetermined	NotDetermined	Notdetermined	0	0	966	14507	Low-quality	25.19
kanda-river-vSAG-022-0512_520_bin	vSAG-1307	Suction filtration	Siphoviridae	NotDetermined	NotDetermined	Notdetermined	VC_587_0	2	368	42608	Medium-quality	73.35
kanda-river-vSAG-022-0511_226_bin	vSAG-1308	Suction filtration	Myoviridae	NotDetermined	NotDetermined	Notdetermined	VC_626_0	2	244	53985	Low-quality	39.4
kanda-river-vSAG-022-0510_1240_bin	vSAG-1309	Suction filtration	Myoviridae	NotDetermined	NotDetermined	Notdetermined	VC_56_0	2	153	64990	Medium-quality	70.52
kanda-river-vSAG-022-0509_500_bin	vSAG-1310	Suction filtration	Myoviridae	NotDetermined	NotDetermined	Notdetermined	VC_625_0	2	148	65805	Medium-quality	75.57
kanda-river-vSAG-022-0508_226_bin	vSAG-1311	Suction filtration	Siphoviridae	NotDetermined	NotDetermined	Notdetermined	0	0	349	43623	Low-quality	47.47
kanda-river-vSAG-022-0507_0_contig	vSAG-1312	Suction filtration	Siphoviridae	NotDetermined	NotDetermined	Notdetermined	VC_256_0	14	483	37094	Medium-quality	81.82
kanda-river-vSAG-022-0506_0_contig	vSAG-1313	Suction filtration	Podoviridae	NotDetermined	NotDetermined	Notdetermined	VC_303_0	2	115	70252	Low-quality	35.83
kanda-river-vSAG-022-0505_712_bin	vSAG-1314	Suction filtration	Podoviridae	NotDetermined	NotDetermined	Notdetermined	VC_607_0	10	637	31198	Low-quality	42.21
kanda-river-vSAG-022-0504_0_contig	vSAG-1315	Suction filtration	Ackermannviridae	NotDetermined	NotDetermined	Notdetermined	0	0	130	67917	Medium-quality	65.82
kanda-river-vSAG-022-0503_3_contig	vSAG-1316	Suction filtration	Podoviridae	NotDetermined	NotDetermined	Notdetermined	0	0	538	35508	Low-quality	42.61
kanda-river-vSAG-022-0502_226_bin	vSAG-1317	Suction filtration	Myoviridae	NotDetermined	NotDetermined	Notdetermined	VC_290_1	17	212	58366	Medium-quality	52.45
kanda-river-vSAG-022-0501_226_bin	vSAG-1318	Suction filtration	Siphoviridae	NotDetermined	NotDetermined	Notdetermined	0	0	207	58728	Medium-quality	64.92
kanda-river-vSAG-022-0500_1_contig	vSAG-1319	Suction filtration	Siphoviridae	NotDetermined	NotDetermined	Notdetermined	VC_289_0	2	644	30898	High-quality	99.6
kanda-river-vSAG-022-0499_0_contig	vSAG-1320	Suction filtration	Myoviridae	NotDetermined	NotDetermined	Notdetermined	0	0	799	22871	Medium-quality	59.59
kanda-river-vSAG-022-0498_226_bin	vSAG-1321	Suction filtration	Siphoviridae	NotDetermined	NotDetermined	Notdetermined	VC_585_0	2	87	74207	Medium-quality	71.18
kanda-river-vSAG-022-0497_1395_bin	vSAG-1322	Suction filtration	Siphoviridae	NotDetermined	NotDetermined	Notdetermined	VC_467_0	10	604	32988	High-quality	91.36
kanda-river-vSAG-022-0495_439_bin	vSAG-1323	Suction filtration	Siphoviridae	NotDetermined	NotDetermined	Notdetermined	0	0	282	48897	Medium-quality	67.03
kanda-river-vSAG-022-0494_0_contig	vSAG-1324	Suction filtration	Siphoviridae	NotDetermined	NotDetermined	Notdetermined	VC_476_0	2	542	35365	High-quality	92.01
kanda-river-vSAG-022-0493_226_bin	vSAG-1325	Suction filtration	Siphoviridae	NotDetermined	NotDetermined	Notdetermined	0	0	34	102894	Medium-quality	69.46
kanda-river-vSAG-022-0492_2_contig	vSAG-1326	Suction filtration	Siphoviridae	NotDetermined	NotDetermined	Notdetermined	VC_623_0	6	476	36858	High-quality	93.64
kanda-river-vSAG-022-0491_0_contig	vSAG-1327	Suction filtration	Herelleviridae	NotDetermined	NotDetermined	Notdetermined	0	0	726	26370	Medium-quality	69.22
kanda-river-vSAG-022-0490_0_contig	vSAG-1328	Suction filtration	Siphoviridae	NotDetermined	NotDetermined	Notdetermined	0	0	549	35095	Medium-quality	71.94
kanda-river-vSAG-022-0489_1_contig	vSAG-1329	Suction filtration	Siphoviridae	NotDetermined	NotDetermined	Notdetermined	0	0	174	62652	Medium-quality	71.85
kanda-river-vSAG-022-0488_226_bin	vSAG-1330	Suction filtration	Siphoviridae	NotDetermined	NotDetermined	Notdetermined	0	0	285	48631	High-quality	100
kanda-river-vSAG-022-0487_407_bin	vSAG-1331	Suction filtration	Siphoviridae	NotDetermined	NotDetermined	Notdetermined	VC_516_0	13	358	40622	Medium-quality	87.99
kanda-river-vSAG-022-0486_396_bin	vSAG-1332	Suction filtration	Myoviridae	NotDetermined	NotDetermined	Notdetermined	0	0	20	120681	Low-quality	44.99
kanda-river-vSAG-022-0485_226_bin	vSAG-1333	Suction filtration	Siphoviridae	NotDetermined	NotDetermined	Notdetermined	VC_501_0	3	214	57962	Medium-quality	79.31
kanda-river-vSAG-022-0484_0_contig	vSAG-1334	Suction filtration	Podoviridae	NotDetermined	NotDetermined	Notdetermined	VC_622_0	18	427	39150	Low-quality	40.35
kanda-river-vSAG-022-0483_0_contig	vSAG-1335	Suction filtration	Siphoviridae	NotDetermined	NotDetermined	Notdetermined	VC_621_0	3	396	40962	Medium-quality	54.63
kanda-river-vSAG-022-0482_1_contig	vSAG-1336	Suction filtration	Siphoviridae	NotDetermined	NotDetermined	Notdetermined	VC_620_0	2	293	31181	Medium-quality	56.65
kanda-river-vSAG-022-0480_3447_bin	vSAG-1337	Suction filtration	Myoviridae	NotDetermined	NotDetermined	Notdetermined	VC_35_0	2	149	65793	Low-quality	30.94
kanda-river-vSAG-022-0479_377_bin	vSAG-1338	Suction filtration	Myoviridae	NotDetermined	NotDetermined	Notdetermined	0	0	258	52268	High-quality	94.39
kanda-river-vSAG-022-0478_1_contig	vSAG-1339	Suction filtration	Herelleviridae	NotDetermined	NotDetermined	Notdetermined	VC_618_0	2	681	28924	Medium-quality	71.44
kanda-river-vSAG-022-0477_2_contig	vSAG-1340	Suction filtration	Siphoviridae	NotDetermined	NotDetermined	Notdetermined	0	0	43	93016	Medium-quality	70.25
kanda-river-vSAG-022-0476_1_contig	vSAG-1341	Suction filtration	Myoviridae	NotDetermined	NotDetermined	Notdetermined	0	0	571	34529	Medium-quality	63.91
kanda-river-vSAG-022-0475_3_contig	vSAG-1342	Suction filtration	Siphoviridae	Siphoviridae	NotDetermined	Siphoviridae	0	0	1185	901	Low-quality	1.99
kanda-river-vSAG-022-0474_4_contig	vSAG-1343	Suction filtration	Siphoviridae	NotDetermined	NotDetermined	Notdetermined	VC_617_0	3	178	62196	Medium-quality	65.12
kanda-river-vSAG-022-0473_0_contig	vSAG-1344	Suction filtration	Myoviridae	NotDetermined	NotDetermined	Notdetermined	VC_499_0	5	135	66992	Complete	100
kanda-river-vSAG-022-0472_350_bin	vSAG-1345	Suction filtration	Myoviridae	NotDetermined	NotDetermined	Notdetermined	VC_527_1	4	55	85008	Medium-quality	76.71
kanda-river-vSAG-022-0471_343_bin	vSAG-1346	Suction filtration	Siphoviridae	NotDetermined	NotDetermined	Notdetermined	VC_616_0	2	53	86306	Low-quality	48.9
kanda-river-vSAG-022-0470_3123_bin	vSAG-1347	Suction filtration	Siphoviridae	NotDetermined	NotDetermined	Notdetermined	VC_256_0	14	793	23092	Low-quality	36.67
kanda-river-vSAG-022-0469_2143_bin	vSAG-1348	Suction filtration	Siphoviridae	NotDetermined	NotDetermined	Notdetermined	VC_474_0	29	450	34286	Medium-quality	87.47
kanda-river-vSAG-022-0468_2_contig	vSAG-1349	Suction filtration	Myoviridae	NotDetermined	NotDetermined	Notdetermined	VC_577_0	6	465	37914	Low-quality	45.37
kanda-river-vSAG-022-0467_0_contig	vSAG-1350	Suction filtration	Siphoviridae	NotDetermined	NotDetermined	Notdetermined	VC_243_0	3	496	36775	High-quality	100
kanda-river-vSAG-022-0466_317_bin	vSAG-1351	Suction filtration	Myoviridae	NotDetermined	NotDetermined	Notdetermined	VC_613_0	3	256	50188	High-quality	100
kanda-river-vSAG-022-0465_309_bin	vSAG-1352	Suction filtration	Myoviridae	NotDetermined	NotDetermined	Notdetermined	0	0	624	31854	Medium-quality	85.52
kanda-river-vSAG-022-0464_1_contig	vSAG-1353	Suction filtration	Podoviridae	NotDetermined	NotDetermined	Notdetermined	VC_255_0	1	729	26127	Medium-quality	73.92
kanda-river-vSAG-022-0463_304_bin	vSAG-1354	Suction filtration	Siphoviridae	NotDetermined	NotDetermined	Notdetermined	VC_309_0	5	489	36926	High-quality	100
kanda-river-vSAG-022-0462_0_contig	vSAG-1355	Suction filtration	Myoviridae	NotDetermined	NotDetermined	Notdetermined	VC_515_0	4	372	42244	High-quality	94.63
kanda-river-vSAG-022-0461_226_bin	vSAG-1356	Suction filtration	Siphoviridae	NotDetermined	NotDetermined	Notdetermined	0	0	111	71133	Medium-quality	53.48
kanda-river-vSAG-022-0460_1_contig	vSAG-1357	Suction filtration	Siphoviridae	NotDetermined	NotDetermined	Notdetermined	VC_516_0	13	358	40078	Medium-quality	85.22
kanda-river-vSAG-022-0459_296_bin	vSAG-1358	Suction filtration	Siphoviridae	NotDetermined	NotDetermined	Notdetermined	0	0	874	18969	Low-quality	49.28
kanda-river-vSAG-022-0458_0_contig	vSAG-1359	Suction filtration	Siphoviridae	NotDetermined	NotDetermined	Notdetermined	VC_586_0	5	221	57316	High-quality	100
kanda-river-vSAG-022-0457_1_contig	vSAG-1360	Suction filtration	Myoviridae	NotDetermined	NotDetermined	Notdetermined	0	0	1107	5552	Low-quality	2.75
kanda-river-vSAG-022-0456_0_contig	vSAG-1361	Suction filtration	Podoviridae	NotDetermined	NotDetermined	Notdetermined	0	0	423	39649	High-quality	100
kanda-river-vSAG-022-0455_3_contig	vSAG-1362	Suction filtration	Siphoviridae	NotDetermined	NotDetermined	Notdetermined	VC_605_0	2	478	37355	Medium-quality	85.88
kanda-river-vSAG-022-0454_0_contig	vSAG-1363	Suction filtration	Siphoviridae	NotDetermined	NotDetermined	Notdetermined	0	0	240	55194	Low-quality	49.82
kanda-river-vSAG-022-0453_3447_bin	vSAG-1364	Suction filtration	Myoviridae	NotDetermined	NotDetermined	Notdetermined	VC_603_0	4	321	45400	Low-quality	23.81
kanda-river-vSAG-022-0452_226_bin	vSAG-1365	Suction filtration	Siphoviridae	NotDetermined	NotDetermined	Notdetermined	VC_399_0	2	440	39119	Low-quality	46.57
kanda-river-vSAG-022-0451_0_contig	vSAG-1366	Suction filtration	Podoviridae	NotDetermined	NotDetermined	Notdetermined	VC_499_0	5	99	72070	High-quality	98.58
kanda-river-vSAG-022-0450_2454_bin	vSAG-1367	Suction filtration	Podoviridae	NotDetermined	NotDetermined	Notdetermined	VC_570_1	1	33	103972	Medium-quality	89.19
kanda-river-vSAG-022-0449_0_contig	vSAG-1368	Suction filtration	Mimiviridae	NotDetermined	NotDetermined	Notdetermined	0	0	411	40261	Low-quality	43.78
kanda-river-vSAG-022-0448_2878_bin	vSAG-1369	Suction filtration	Siphoviridae	NotDetermined	NotDetermined	Notdetermined	VC_507_0	4	48	74955	Medium-quality	64.11
kanda-river-vSAG-022-0447_253_bin	vSAG-1370	Suction filtration	Myoviridae	NotDetermined	NotDetermined	Notdetermined	VC_602_0	4	382	41606	Medium-quality	84.62
kanda-river-vSAG-022-0446_0_contig	vSAG-1371	Suction filtration	Myoviridae	Myoviridae	NotDetermined	Myoviridae	VC_56_1	4	69	77830	Complete	100
kanda-river-vSAG-022-0445_6_contig	vSAG-1372	Suction filtration	Podoviridae	NotDetermined	NotDetermined	Notdetermined	VC_463_0	3	653	30495	Medium-quality	84.78
kanda-river-vSAG-022-0444_1_contig	vSAG-1373	Suction filtration	Myoviridae	NotDetermined	NotDetermined	Notdetermined	0	0	291	48335	Low-quality	21.09
kanda-river-vSAG-022-0443_0_contig	vSAG-1374	Suction filtration	Siphoviridae	NotDetermined	NotDetermined	Notdetermined	VC_234_0	36	339	44183	Medium-quality	67.13
kanda-river-vSAG-022-0442_0_contig	vSAG-1375	Suction filtration	Siphoviridae	NotDetermined	NotDetermined	Notdetermined	VC_601_0	14	166	63236	Medium-quality	58.3
kanda-river-vSAG-022-0441_2_contig	vSAG-1376	Suction filtration	Siphoviridae	NotDetermined	NotDetermined	Notdetermined	VC_503_0	2	422	39669	High-quality	100
kanda-river-vSAG-022-0440_226_bin	vSAG-1377	Suction filtration	Siphoviridae	NotDetermined	NotDetermined	Notdetermined	VC_290_1	17	106	71470	Medium-quality	56.59
kanda-river-vSAG-022-0439_2_contig	vSAG-1378	Suction filtration	Siphoviridae	NotDetermined	NotDetermined	Notdetermined	0	0	463	38088	Medium-quality	59.69
kanda-river-vSAG-022-0438_6_contig	vSAG-1379	Suction filtration	Myoviridae	NotDetermined	NotDetermined	Notdetermined	0	0	1023	11521	Low-quality	26.92
kanda-river-vSAG-022-0437_1_contig	vSAG-1380	Suction filtration	Myoviridae	NotDetermined	NotDetermined	Notdetermined	0	0	578	34077	High-quality	100
kanda-river-vSAG-022-0436_2_contig	vSAG-1381	Suction filtration	Siphoviridae	NotDetermined	NotDetermined	Notdetermined	VC_500_0	2	307	46990	Low-quality	38.87
kanda-river-vSAG-022-0435_0_contig	vSAG-1382	Suction filtration	Siphoviridae	NotDetermined	NotDetermined	Notdetermined	VC_498_0	5	98	72277	Medium-quality	67.49
kanda-river-vSAG-022-0434_1897_bin	vSAG-1383	Suction filtration	Myoviridae	NotDetermined	NotDetermined	Notdetermined	VC_595_0	2	309	46635	Medium-quality	56.97
kanda-river-vSAG-022-0433_2_contig	vSAG-1384	Suction filtration	Siphoviridae	NotDetermined	NotDetermined	Notdetermined	VC_579_0	2	236	55787	Medium-quality	79.16
kanda-river-vSAG-022-0432_3447_bin	vSAG-1385	Suction filtration	Podoviridae	NotDetermined	NotDetermined	Notdetermined	VC_295_0	5	96	72436	Medium-quality	64.17
kanda-river-vSAG-022-0431_413_bin	vSAG-1386	Suction filtration	Siphoviridae	NotDetermined	NotDetermined	Notdetermined	VC_593_0	5	398	40844	Medium-quality	77.1
kanda-river-vSAG-022-0430_226_bin	vSAG-1387	Suction filtration	Siphoviridae	NotDetermined	NotDetermined	Notdetermined	VC_563_0	7	211	58400	Medium-quality	52.39
kanda-river-vSAG-022-0429_3447_bin	vSAG-1388	Suction filtration	Podoviridae	NotDetermined	NotDetermined	Notdetermined	VC_302_0	3	74	75621	Medium-quality	81.02
kanda-river-vSAG-022-0428_194_bin	vSAG-1389	Suction filtration	Myoviridae	NotDetermined	NotDetermined	Notdetermined	VC_492_0	2	354	43215	Medium-quality	65.54
kanda-river-vSAG-022-0427_0_contig	vSAG-1390	Suction filtration		0	NotDetermined	NotDetermined	0	0	1150	2481	High-quality	97.23
kanda-river-vSAG-022-0426_0_contig	vSAG-1391	Suction filtration	Myoviridae	NotDetermined	NotDetermined	Notdetermined	VC_72_0	7	375	42063	High-quality	97.79
kanda-river-vSAG-022-0425_186_bin	vSAG-1392	Suction filtration	Siphoviridae	NotDetermined	NotDetermined	Notdetermined	VC_592_0	3	505	36548	High-quality	97.7
kanda-river-vSAG-022-0424_0_contig	vSAG-1393	Suction filtration	Siphoviridae	NotDetermined	NotDetermined	Notdetermined	VC_590_0	5	446	38842	High-quality	93.59
kanda-river-vSAG-022-0422_2_contig	vSAG-1394	Suction filtration	Podoviridae	NotDetermined	NotDetermined	Notdetermined	VC_295_0	5	83	74531	Medium-quality	74.92
kanda-river-vSAG-022-0421_0_contig	vSAG-1395	Suction filtration	Siphoviridae	NotDetermined	NotDetermined	Notdetermined	0	0	227	56772	Medium-quality	73.6
kanda-river-vSAG-022-0420_185_bin	vSAG-1396	Suction filtration	Myoviridae	NotDetermined	NotDetermined	Notdetermined	VC_72_0	7	540	35422	Medium-quality	82.7
kanda-river-vSAG-022-0419_3_contig	vSAG-1397	Suction filtration	Siphoviridae	NotDetermined	NotDetermined	Notdetermined	VC_575_0	14	488	26354	Medium-quality	68.99
kanda-river-vSAG-022-0418_1_contig	vSAG-1398	Suction filtration	Siphoviridae	NotDetermined	NotDetermined	Notdetermined	0	0	259	52224	High-quality	100
kanda-river-vSAG-022-0417_2_contig	vSAG-1399	Suction filtration	Siphoviridae	NotDetermined	NotDetermined	Notdetermined	0	0	915	16629	Low-quality	36.58
kanda-river-vSAG-022-0416_0_contig	vSAG-1400	Suction filtration	Siphoviridae	NotDetermined	NotDetermined	Notdetermined	VC_586_0	5	224	57168	High-quality	100
kanda-river-vSAG-022-0415_156_bin	vSAG-1401	Suction filtration	Siphoviridae	NotDetermined	NotDetermined	Notdetermined	VC_394_0	3	711	27287	Medium-quality	72.12
kanda-river-vSAG-022-0414_0_contig	vSAG-1402	Suction filtration	Siphoviridae	NotDetermined	NotDetermined	Notdetermined	VC_256_0	14	548	26805	Medium-quality	68.18
kanda-river-vSAG-022-0413_149_bin	vSAG-1403	Suction filtration	Myoviridae	NotDetermined	NotDetermined	Notdetermined	VC_58_0	2	187	60629	Medium-quality	72.76
kanda-river-vSAG-022-0412_3644_bin	vSAG-1404	Suction filtration	Myoviridae	NotDetermined	NotDetermined	Notdetermined	VC_569_0	6	97	72432	Medium-quality	57.85
kanda-river-vSAG-022-0411_142_bin	vSAG-1405	Suction filtration	Myoviridae	NotDetermined	NotDetermined	Notdetermined	VC_236_0	2	381	41623	High-quality	96.07
kanda-river-vSAG-022-0410_1_contig	vSAG-1406	Suction filtration	Siphoviridae	NotDetermined	NotDetermined	Notdetermined	VC_307_0	6	359	42915	Medium-quality	53.1
kanda-river-vSAG-022-0409_0_contig	vSAG-1407	Suction filtration	Siphoviridae	NotDetermined	NotDetermined	Notdetermined	VC_467_0	10	572	31993	High-quality	91.05
kanda-river-vSAG-022-0408_1052_bin	vSAG-1408	Suction filtration	Siphoviridae	NotDetermined	NotDetermined	Notdetermined	VC_581_0	6	311	46211	Medium-quality	63.66
kanda-river-vSAG-022-0407_1_contig	vSAG-1409	Suction filtration	Siphoviridae	NotDetermined	NotDetermined	Notdetermined	VC_580_0	4	90	57192	Low-quality	47.19
kanda-river-vSAG-022-0406_185_bin	vSAG-1410	Suction filtration	Myoviridae	NotDetermined	NotDetermined	Notdetermined	VC_72_0	7	434	39378	High-quality	91.95
kanda-river-vSAG-022-0405_123_bin	vSAG-1411	Suction filtration	Podoviridae	Podoviridae	NotDetermined	Podoviridae	VC_300_0	3	101	71959	Medium-quality	70.92
kanda-river-vSAG-022-0404_0_contig	vSAG-1412	Suction filtration	Siphoviridae	NotDetermined	NotDetermined	Notdetermined	VC_575_0	14	488	36562	Medium-quality	57.19
kanda-river-vSAG-022-0403_2_contig	vSAG-1413	Suction filtration	Podoviridae	NotDetermined	NotDetermined	Notdetermined	0	0	59	84581	High-quality	93.29
kanda-river-vSAG-022-0402_3447_bin	vSAG-1414	Suction filtration	Podoviridae	NotDetermined	NotDetermined	Notdetermined	VC_567_0	2	72	76074	Medium-quality	65.76
kanda-river-vSAG-022-0401_0_contig	vSAG-1415	Suction filtration	Siphoviridae	NotDetermined	NotDetermined	Notdetermined	0	0	134	67065	High-quality	100
kanda-river-vSAG-022-0400_101_bin	vSAG-1416	Suction filtration	Siphoviridae	NotDetermined	NotDetermined	Notdetermined	VC_573_0	2	611	32593	Low-quality	29.51
kanda-river-vSAG-022-0399_3123_bin	vSAG-1417	Suction filtration	Siphoviridae	Siphoviridae	NotDetermined	Siphoviridae	VC_256_0	14	530	35674	Medium-quality	82.3
kanda-river-vSAG-022-0398_5_contig	vSAG-1418	Suction filtration	Siphoviridae	Siphoviridae	NotDetermined	Siphoviridae	0	0	286	48588	Medium-quality	80.71
kanda-river-vSAG-022-0397_86_bin	vSAG-1419	Suction filtration	Podoviridae	Podoviridae	NotDetermined	Podoviridae	0	0	626	31772	Medium-quality	51.94
kanda-river-vSAG-022-0396_0_contig	vSAG-1420	Suction filtration		NotDetermined	NotDetermined	Notdetermined	0	0	1132	3727	Medium-quality	89.56
kanda-river-vSAG-022-0395_73_bin	vSAG-1421	Suction filtration	Podoviridae	Podoviridae	NotDetermined	Podoviridae	VC_538_0	7	567	34611	Complete	100
kanda-river-vSAG-022-0394_65_bin	vSAG-1422	Suction filtration	Podoviridae	NotDetermined	NotDetermined	Notdetermined	0	0	765	24717	Medium-quality	61.99
kanda-river-vSAG-022-0393_3447_bin	vSAG-1423	Suction filtration	Myoviridae	NotDetermined	NotDetermined	Notdetermined	VC_568_5	1	30	105667	Medium-quality	82.47
kanda-river-vSAG-022-0392_59_bin	vSAG-1424	Suction filtration	Siphoviridae	NotDetermined	NotDetermined	Notdetermined	VC_566_0	3	88	73810	Medium-quality	70.3
kanda-river-vSAG-022-0391_226_bin	vSAG-1425	Suction filtration	Siphoviridae	NotDetermined	NotDetermined	Notdetermined	VC_499_1	3	342	44006	Medium-quality	82.35
kanda-river-vSAG-022-0390_1_contig	vSAG-1426	Suction filtration	Myoviridae	NotDetermined	NotDetermined	Notdetermined	VC_301_0	5	649	30781	Low-quality	30.45
kanda-river-vSAG-022-0389_0_contig	vSAG-1427	Suction filtration	Siphoviridae	NotDetermined	NotDetermined	Notdetermined	VC_564_0	2	182	61721	Medium-quality	63.5
kanda-river-vSAG-022-0388_226_bin	vSAG-1428	Suction filtration	Siphoviridae	NotDetermined	NotDetermined	Notdetermined	VC_563_0	7	68	78689	Medium-quality	56.43
kanda-river-vSAG-022-0387_3447_bin	vSAG-1429	Suction filtration	Myoviridae	NotDetermined	NA	NotDetermined	VC_548_2	1	1	396831	High-quality	93.19
kanda-river-vSAG-022-0386_3_bin	vSAG-1430	Suction filtration	Myoviridae	NotDetermined	NotDetermined	Notdetermined	VC_562_0	3	657	30329	Low-quality	41.24
kanda-river-vSAG-022-0385_0_contig	vSAG-1431	Suction filtration	Myoviridae	NotDetermined	NotDetermined	Notdetermined	0	0	24	114968	Low-quality	21.77
