# Supplementary material for: Large-scale single-virus genomics uncovers hidden diversity of river water viruses and diversified gene profiles
Source: ISME J. 2024 Jul 8;18(1):wrae124. doi: 10.1093/ismejo/wrae124 (PMC11283719; doi:10.1093/ismejo/wrae124)
Supplement: Supplementary_Table3_wrae124 [file supplementary_table3_wrae124.xlsx]

## Sheet: amg_over_medium_consist_VC_all
Sequence ID	protein	pc_id	category	direct_assigned_family	VC	VC_size	vOTU_checkV	contig_length	checkv_quality	completeness	gene_id	gene_description	header	subheader	module	auxiliary_score.x	amg_flags.x	virsorter_category	gene_position	start_position	end_position	strandedness	rank	kegg_id	kegg_hit	viral_id	viral_hit	viral_RBH	viral_identity	viral_bitScore	viral_eVal	pfam_hits	cazy_hits	vogdb_id	vogdb_categories	vogdb_hit	heme_regulatory_motif_count	peptidase_id	peptidase_family	peptidase_hit	peptidase_RBH	peptidase_identity	peptidase_bitScore	peptidase_eVal	is_transposon
vMAG-0001	NODE_9_length_41594_cov_5.162177_cutoff_0_type_circular_14	PC_002843	MISC	Notdetermined	VC_517_0	2	383	41594	Complete	100	K01520	dUTP pyrophosphatase [EC:3.6.1.23] [RN:R02100]	Information systems	Nucleotide	Pyrimidine deoxyribonuleotide biosynthesis, CDP/CTP => dCDP/dCTP,dTDP/dTTP	2	MF	full-cat_1	14	4985	5431	1	C	K01520	dUTP pyrophosphatase [EC:3.6.1.23]	YP_009809318.1	YP_009809318.1 deoxyuridine 5'-triphosphate nucleotidohydrolase [Caulobacter phage CcrPW]	FALSE	0.535	132	5.316e-35	dUTPase [PF00692.22]					0					NA	NA	NA	FALSE
vMAG-0003	NODE_9_length_39569_cov_16.254019_cutoff_5_type_linears_4	PC_009190		Notdetermined	VC_311_0	3	429	39569	Medium-quality	53.55		Concanavalin A-like lectin/glucanases superfamily [PF13385.9]; Pentaxin family [PF00354.20]				2	MKF	full-cat_1	4	1910	2737	-1	D						NA	NA	NA	Concanavalin A-like lectin/glucanases superfamily [PF13385.9]; Pentaxin family [PF00354.20]					0					NA	NA	NA	FALSE
vMAG-0009	NODE_7_length_43080_cov_3.768351_cutoff_5_type_circular_29	PC_004495	MISC	Notdetermined	VC_514_0	2	356	43080	Complete	100	K01494	dCTP deaminase [EC:3.5.4.13] [RN:R02325]	Information systems	Nucleotide	Pyrimidine deoxyribonuleotide biosynthesis, CDP/CTP => dCDP/dCTP,dTDP/dTTP	2	M	full-cat_1	29	16868	17482	1	C	K01494	dCTP deaminase [EC:3.5.4.13]	YP_009833517.1	YP_009833517.1 dCTP deaminase [Cronobacter phage vB_CsaP_009]	FALSE	0.479	171	2.16e-47	2'-deoxycytidine 5'-triphosphate deaminase (DCD) [PF06559.14]; dUTPase [PF00692.22]					0					NA	NA	NA	FALSE
vMAG-0014	NODE_6_length_44465_cov_2.239524_cutoff_5_type_circular_14	PC_009831		Podoviridae	VC_227_0	6	336	44465	Complete	100		Concanavalin A-like lectin/glucanases superfamily [PF13385.9]				1	MK	full-cat_1	14	8723	10276	1	D						NA	NA	NA	Concanavalin A-like lectin/glucanases superfamily [PF13385.9]					0					NA	NA	NA	FALSE
vMAG-0015	NODE_6_length_42737_cov_2.082258_cutoff_0_type_circular_43	PC_003714		Myoviridae	VC_116_0	3	364	42737	Complete	100		GTP cyclohydrolase IA [EC:3.5.4.16]				1	MK	full-cat_1	43	28460	29125	1	C	K01495	GTP cyclohydrolase IA [EC:3.5.4.16]	YP_009609721.1	YP_009609721.1 GTP cyclohydrolase I type 1 [Acidovorax phage ACP17]	FALSE	0.506	208	4.634e-60	GTP cyclohydrolase I [PF01227.25]		sp|A4J5D0|GCH1_DESRM	Xh	sp|A4J5D0|GCH1_DESRM GTP cyclohydrolase 1; Xh	0					NA	NA	NA	FALSE
vMAG-0015	NODE_6_length_42737_cov_2.082258_cutoff_0_type_circular_41	PC_005658		Myoviridae	VC_116_0	3	364	42737	Complete	100		6-pyruvoyltetrahydropterin/6-carboxytetrahydropterin synthase [EC:4.2.3.12 4.1.2.50]				1	MK	full-cat_1	41	27493	27921	1	C	K01737	6-pyruvoyltetrahydropterin/6-carboxytetrahydropterin synthase [EC:4.2.3.12 4.1.2.50]	YP_009126589.1	YP_009126589.1 6-pyruvoyl tetrahydropterin synthase [Vibrio phage VpKK5]	FALSE	0.416	116	1.239e-29	6-pyruvoyl tetrahydropterin synthase [PF01242.22]		sp|Q1RHI6|QUED_RICBR	Xh	sp|Q1RHI6|QUED_RICBR 6-carboxy-5,6,7,8-tetrahydropterin synthase; Xh	0					NA	NA	NA	FALSE
vMAG-0017	NODE_5_length_47638_cov_6.498390_cutoff_5_type_linears_58	PC_012553		Notdetermined	VC_512_0	3	297	47638	Medium-quality	71.16		Cobalamin biosynthesis protein CobT VWA domain [PF11775.11]; von Willebrand factor type A domain [PF13768.9]				2	MKF	full-cat_1	58	42870	44687	1	D						NA	NA	NA	Cobalamin biosynthesis protein CobT VWA domain [PF11775.11]; von Willebrand factor type A domain [PF13768.9]					0					NA	NA	NA	FALSE
vMAG-0025	NODE_4_length_48380_cov_2.868112_cutoff_5_type_circular_58	PC_002230	Organic Nitrogen	Notdetermined	VC_504_0	4	290	48380	Complete	100	K00558	DNA (cytosine-5-)-methyltransferase [EC:2.1.1.37] [RN:R04858]	Amino Acid		Methionine degradation	2	MF	full-cat_1	58	45699	47033	-1	C	K00558	DNA (cytosine-5)-methyltransferase 1 [EC:2.1.1.37]	YP_007006401.1	YP_007006401.1 putative methylase [Vibrio phage vB_VchM-138]	FALSE	0.277	175	1.534e-45	C-5 cytosine-specific DNA methylase [PF00145.20]		sp|P34877|MTSA_LACLC	Xp;Xh	sp|P34877|MTSA_LACLC Modification methylase ScrFIA; XhXp	0					NA	NA	NA	FALSE
vMAG-0056	NODE_2_length_80013_cov_4.031257_cutoff_0_type_circular_44	PC_002877	MISC	Notdetermined	VC_496_0	3	65	80013	Complete	100	K01520	dUTP pyrophosphatase [EC:3.6.1.23] [RN:R02100]	Information systems	Nucleotide	Pyrimidine deoxyribonuleotide biosynthesis, CDP/CTP => dCDP/dCTP,dTDP/dTTP	2	M	full-cat_1	44	41961	42413	-1	C	K01520	dUTP pyrophosphatase [EC:3.6.1.23]	YP_009833818.1	YP_009833818.1 hypothetical protein HWB23_gp138 [Serratia phage vB_SmaM_ 2050HW]	FALSE	0.38	100	5.064e-24	dUTPase [PF00692.22]					0					NA	NA	NA	FALSE
vMAG-0079	NODE_12_length_40433_cov_2.028557_cutoff_0_type_circular_50	PC_016912		Notdetermined	VC_472_0	2	406	40433	Complete	100		Patatin-like phospholipase [PF01734.25]				1	MKF	full-cat_1	50	37103	38167	-1	D						NA	NA	NA	Patatin-like phospholipase [PF01734.25]					0					NA	NA	NA	FALSE
vMAG-0093	NODE_1_length_64930_cov_20.843479_cutoff_5_type_linears_49	PC_038727	carbon utilization	Notdetermined	VC_488_0	2	154	64930	Medium-quality	87.1	GT101	GT101 glucosyltransferase (EC 2.4.1.-)	CAZY		GlycosylTransferases	1	M	full-cat_1	49	33719	34441	-1	D			YP_007673303.1	YP_007673303.1 glycosyl transferase [Tetraselmis viridis virus S20]	FALSE	0.265	78	2.823e-15	Glycosyltransferase GT-D fold [PF08759.14]	GT101 beta-glucosyltransferase (EC 2.4.1.-) [GT101]				0					NA	NA	NA	FALSE
vMAG-0093	NODE_1_length_64930_cov_20.843479_cutoff_5_type_linears_48	PC_038726	carbon utilization	Notdetermined	VC_488_0	2	154	64930	Medium-quality	87.1	GT101	GT101 glucosyltransferase (EC 2.4.1.-)	CAZY		GlycosylTransferases	1	M	full-cat_1	48	32842	33555	-1	D						NA	NA	NA	Glycosyltransferase GT-D fold [PF08759.14]	GT101 beta-glucosyltransferase (EC 2.4.1.-) [GT101]				0					NA	NA	NA	FALSE
vMAG-0093	NODE_1_length_64930_cov_20.843479_cutoff_5_type_linears_21	PC_038701		Notdetermined	VC_488_0	2	154	64930	Medium-quality	87.1		Concanavalin A-like lectin/glucanases superfamily [PF13385.9]				2	MK	full-cat_1	21	8471	10927	-1	D						NA	NA	NA	Concanavalin A-like lectin/glucanases superfamily [PF13385.9]					0					NA	NA	NA	FALSE
vMAG-0094	NODE_1_length_64795_cov_20.868235_cutoff_10_type_linears_78	PC_038701		Notdetermined	VC_488_0	2	154	64795	Medium-quality	87.11		Concanavalin A-like lectin/glucanases superfamily [PF13385.9]				2	MK	full-cat_1	78	53869	56325	1	D						NA	NA	NA	Concanavalin A-like lectin/glucanases superfamily [PF13385.9]					0					NA	NA	NA	FALSE
vMAG-0094	NODE_1_length_64795_cov_20.868235_cutoff_10_type_linears_51	PC_038726	carbon utilization	Notdetermined	VC_488_0	2	154	64795	Medium-quality	87.11	GT101	GT101 glucosyltransferase (EC 2.4.1.-)	CAZY		GlycosylTransferases	1	M	full-cat_1	51	31241	31954	1	D						NA	NA	NA	Glycosyltransferase GT-D fold [PF08759.14]	GT101 beta-glucosyltransferase (EC 2.4.1.-) [GT101]				0					NA	NA	NA	FALSE
vMAG-0094	NODE_1_length_64795_cov_20.868235_cutoff_10_type_linears_50	PC_038727	carbon utilization	Notdetermined	VC_488_0	2	154	64795	Medium-quality	87.11	GT101	GT101 glucosyltransferase (EC 2.4.1.-)	CAZY		GlycosylTransferases	1	M	full-cat_1	50	30355	31077	1	D			YP_007673303.1	YP_007673303.1 glycosyl transferase [Tetraselmis viridis virus S20]	FALSE	0.265	78	2.823e-15	Glycosyltransferase GT-D fold [PF08759.14]	GT101 beta-glucosyltransferase (EC 2.4.1.-) [GT101]				0					NA	NA	NA	FALSE
vSAG-0137	kanda-virus-vSAG-FeCl-0234_0_13	PC_020413		Notdetermined	VC_623_0	6	476	29330	Medium-quality	74.6		Concanavalin A-like lectin/glucanases superfamily [PF13385.9]; Pentaxin family [PF00354.20]				2	MK	full-cat_1	13	15541	16224	1	D						NA	NA	NA	Concanavalin A-like lectin/glucanases superfamily [PF13385.9]; Pentaxin family [PF00354.20]					0					NA	NA	NA	FALSE
vSAG-0225	kanda-virus-vSAG-FeCl-0134_2_9	PC_002231	Organic Nitrogen	Notdetermined	VC_234_0	36	594	33381	Medium-quality	70.99	C93	Catlytic type: Cysteine; member is LapG peptidase (Pseudomonas fluorescens)	Peptidase		LapG peptidase	2	M	full-cat_1	9	10085	10456	1	D						NA	NA	NA	Bacterial transglutaminase-like cysteine proteinase BTLCP [PF06035.14]					0	MER0390823	C93	MER0390823 - family C93 unassigned peptidases (Ochrobactrum anthropi) [C93.UPW]#C93#{peptidase unit: 68-169}~source YP_001369329~	FALSE	0.499	80	8.174e-17	FALSE
vSAG-0243	kanda-virus-vSAG-FeCl-0115_1_10	PC_002231	Organic Nitrogen	Notdetermined	VC_234_0	36	602	32173	Medium-quality	65.92	C93	Catlytic type: Cysteine; member is LapG peptidase (Pseudomonas fluorescens)	Peptidase		LapG peptidase	2	M	full-cat_1	10	8473	8868	1	D						NA	NA	NA	Bacterial transglutaminase-like cysteine proteinase BTLCP [PF06035.14]					0	MER0391309	C93	MER0391309 - family C93 unassigned peptidases (Agrobacterium vitis) [C93.UPW]#C93#{peptidase unit: 31-135}~source YP_002548123~	FALSE	0.452	80	8.16e-17	FALSE
vSAG-0338	kanda-virus-vSAG-FeCl-0007_2_14	PC_002231	Organic Nitrogen	Notdetermined	VC_234_0	36	602	33061	Medium-quality	69.65	C93	Catlytic type: Cysteine; member is LapG peptidase (Pseudomonas fluorescens)	Peptidase		LapG peptidase	2	MF	full-cat_1	14	4940	5335	-1	D						NA	NA	NA	Bacterial transglutaminase-like cysteine proteinase BTLCP [PF06035.14]					0	MER0391309	C93	MER0391309 - family C93 unassigned peptidases (Agrobacterium vitis) [C93.UPW]#C93#{peptidase unit: 31-135}~source YP_002548123~	FALSE	0.452	80	8.16e-17	FALSE
vSAG-0340	kanda-virus-vSAG-FeCl-0004_5_38	PC_002231	Organic Nitrogen	Notdetermined	VC_234_0	36	620	32119	Medium-quality	67.42	C93	Catlytic type: Cysteine; member is LapG peptidase (Pseudomonas fluorescens)	Peptidase		LapG peptidase	2	MF	full-cat_1	38	26300	26674	-1	D						NA	NA	NA	Bacterial transglutaminase-like cysteine proteinase BTLCP [PF06035.14]					0	MER0391309	C93	MER0391309 - family C93 unassigned peptidases (Agrobacterium vitis) [C93.UPW]#C93#{peptidase unit: 31-135}~source YP_002548123~	FALSE	0.443	74	1.317e-14	FALSE
vSAG-0353	kanda-virus-vSAG-022-0375_3_9	PC_021091		Notdetermined	VC_309_0	5	389	41238	High-quality	100		Formyl transferase [PF00551.22]				2	MK	full-cat_1	9	7731	8450	-1	D						NA	NA	NA	Formyl transferase [PF00551.22]		sp|Q5HH12|PUR3_STAAC	Xh	sp|Q5HH12|PUR3_STAAC Phosphoribosylglycinamide formyltransferase; Xh	0					NA	NA	NA	FALSE
vSAG-0353	kanda-virus-vSAG-022-0375_3_15	PC_000109	Organic Nitrogen	Notdetermined	VC_309_0	5	389	41238	High-quality	100	K00558	DNA (cytosine-5-)-methyltransferase [EC:2.1.1.37] [RN:R04858]	Amino Acid		Methionine degradation	2	MF	full-cat_1	15	11029	12378	-1	C	K00558	DNA (cytosine-5)-methyltransferase 1 [EC:2.1.1.37]	YP_009010751.1	YP_009010751.1 DNA methyltransferase [Croceibacter phage P2559Y]	FALSE	0.411	302	8.929e-89	C-5 cytosine-specific DNA methylase [PF00145.20]		sp|P34877|MTSA_LACLC	Xp;Xh	sp|P34877|MTSA_LACLC Modification methylase ScrFIA; XhXp	0					NA	NA	NA	FALSE
vSAG-0353	kanda-virus-vSAG-022-0375_3_11	PC_003469		Notdetermined	VC_309_0	5	389	41238	High-quality	100		Glycosyl transferases group 1 [PF13524.9]; Glycosyl transferases group 1 [PF00534.23]				2	MK	full-cat_1	11	8618	9634	-1	D			YP_009012496.1	YP_009012496.1 Phi92_gp164 [Enterobacteria phage phi92]	FALSE	0.318	162	1.645e-42	Glycosyl transferases group 1 [PF13524.9]; Glycosyl transferases group 1 [PF00534.23]		REFSEQ	Xu	REFSEQ hypothetical protein; Xu	0					NA	NA	NA	FALSE
vSAG-0376	kanda-virus-vSAG-022-0352_0_19	PC_008264	MISC	Notdetermined	VC_568_2	3	85	74523	Medium-quality	55.02	K01520	dUTP pyrophosphatase [EC:3.6.1.23] [RN:R02100]	Information systems	Nucleotide	Pyrimidine deoxyribonuleotide biosynthesis, CDP/CTP => dCDP/dCTP,dTDP/dTTP	3	MF	full-cat_2	19	17199	17642	-1	C	K01520	dUTP pyrophosphatase [EC:3.6.1.23]	YP_009844984.1	YP_009844984.1 dUTP diphosphatase [Nodularia phage vB_NspS-kac68v161]	FALSE	0.47	134	1.443e-35	dUTPase [PF00692.22]		REFSEQ	Xu	REFSEQ deoxyuridine 5'-triphosphate nucleotidohydrolase; Xu	0					NA	NA	NA	FALSE
vSAG-0376	kanda-virus-vSAG-022-0352_0_18	PC_002636		Notdetermined	VC_568_2	3	85	74523	Medium-quality	55.02		Ribonucleotide reductase, barrel domain [PF02867.18]				3	MKEF	full-cat_2	18	14971	17187	-1	D			YP_009507461.1	YP_009507461.1 ribonucleoside-triphosphate reductase [Heterosigma akashiwo virus 01]	TRUE	0.387	398	2.128e-117	Ribonucleotide reductase, barrel domain [PF02867.18]					0					NA	NA	NA	FALSE
vSAG-0390	kanda-virus-vSAG-022-0337_0_18	PC_009831		Notdetermined	VC_467_0	10	572	32402	Medium-quality	89.93		Concanavalin A-like lectin/glucanases superfamily [PF13385.9]				2	MK	full-cat_1	18	14445	15188	1	D						NA	NA	NA	Concanavalin A-like lectin/glucanases superfamily [PF13385.9]					0					NA	NA	NA	FALSE
vSAG-0399	kanda-virus-vSAG-022-0328_5_79	PC_002636		Notdetermined	VC_56_0	2	75	75565	Medium-quality	82.41		Ribonucleotide reductase, barrel domain [PF02867.18]; Ribonucleotide reductase alpha domain [PF17975.4]				2	MKEF	full-cat_1	79	45783	47681	-1	D			YP_009507461.1	YP_009507461.1 ribonucleoside-triphosphate reductase [Heterosigma akashiwo virus 01]	TRUE	0.527	628	8.834e-198	Ribonucleotide reductase, barrel domain [PF02867.18]; Ribonucleotide reductase alpha domain [PF17975.4]					0					NA	NA	NA	FALSE
vSAG-0399	kanda-virus-vSAG-022-0328_5_45	PC_003692	Organic Nitrogen	Notdetermined	VC_56_0	2	75	75565	Medium-quality	82.41	C93	Catlytic type: Cysteine; member is LapG peptidase (Pseudomonas fluorescens)	Peptidase		LapG peptidase	1	M	full-cat_1	45	19035	19442	1	D						NA	NA	NA	Bacterial transglutaminase-like cysteine proteinase BTLCP [PF06035.14]					0	MER0391565	C93	MER0391565 - family C93 unassigned peptidases (Nitrobacter hamburgensis) [C93.UPW]#C93#{peptidase unit: 60-163}~source YP_577814~	FALSE	0.461	74	1.454e-14	FALSE
vSAG-0399	kanda-virus-vSAG-022-0328_5_19	PC_004703		Notdetermined	VC_56_0	2	75	75565	Medium-quality	82.41		PhoH-like protein [PF02562.19]				1	MK	full-cat_1	19	7976	8713	-1	D			YP_009834273.1	YP_009834273.1 P-loop containing nucleoside triphosphate hydrolase [Lentibacter virus ICBM1]	FALSE	0.397	144	1.803e-37	PhoH-like protein [PF02562.19]		sp|O07635|YLAK_BACSU	Xh	sp|O07635|YLAK_BACSU Uncharacterized protein YlaK; Xh	0					NA	NA	NA	FALSE
vSAG-0401	kanda-virus-vSAG-022-0326_0_28	PC_014120		Notdetermined	VC_503_0	2	422	34678	High-quality	94.48		Concanavalin A-like lectin/glucanases superfamily [PF13385.9]				2	MK	full-cat_1	28	13414	15129	-1	D						NA	NA	NA	Concanavalin A-like lectin/glucanases superfamily [PF13385.9]					0					NA	NA	NA	FALSE
vSAG-0412	kanda-virus-vSAG-022-0314_2_42	PC_003692	Organic Nitrogen	Siphoviridae	VC_256_0	14	523	35904	Medium-quality	76.34	C93	Catlytic type: Cysteine; member is LapG peptidase (Pseudomonas fluorescens)	Peptidase		LapG peptidase	1	M	full-cat_1	42	30269	30640	1	D						NA	NA	NA	Bacterial transglutaminase-like cysteine proteinase BTLCP [PF06035.14]					0	MER0391715	C93	MER0391715 - family C93 unassigned peptidases (Afipia sp. 1NLS2) [C93.UPW]#C93#{peptidase unit: 74-165}~source ZP_07027647~	FALSE	0.49	80	8.174e-17	FALSE
vSAG-0413	kanda-virus-vSAG-022-0313_1_36	PC_002231	Organic Nitrogen	Notdetermined	VC_256_0	14	658	30315	Medium-quality	75.19	C93	Catlytic type: Cysteine; member is LapG peptidase (Pseudomonas fluorescens)	Peptidase		LapG peptidase	2	M	full-cat_1	36	23724	24095	1	D						NA	NA	NA	Bacterial transglutaminase-like cysteine proteinase BTLCP [PF06035.14]					0	MER0390823	C93	MER0390823 - family C93 unassigned peptidases (Ochrobactrum anthropi) [C93.UPW]#C93#{peptidase unit: 68-169}~source YP_001369329~	FALSE	0.448	76	1.396e-15	FALSE
vSAG-0422	kanda-virus-vSAG-022-0304_0_5	PC_020670	carbon utilization	Notdetermined	VC_609_1	1	11	61346	Medium-quality	52.61	GT11	GT11 GDP-L-Fuc: galactoside alpha-1,2-L-fucosyltransferase (EC 2.4.1.69); GDP-L-Fuc: beta-LacNac alpha-1,3-L-fucosyltransferase (EC 2.4.1.-)	CAZY		GlycosylTransferases	3	MF	full-cat_2	5	2351	3994	-1	D			YP_009323165.1	YP_009323165.1 hypothetical protein BOW86_gp225 [Synechococcus phage S-CAM7]	FALSE	0.312	129	7.623e-30	Glycosyl transferase family 11 [PF01531.19]	GT11 GDP-L-Fuc: galactoside alpha-1,2-L-fucosyltransferase (EC 2.4.1.69); GDP-L-Fuc: beta-LacNac alpha-1,3-L-fucosyltransferase (EC 2.4.1.-) [GT11]	REFSEQ	Xu	REFSEQ glycosyltransferase; Xu	0					NA	NA	NA	FALSE
vSAG-0431	kanda-virus-vSAG-022-0295_1_21	PC_009957	Organic Nitrogen	Notdetermined	VC_290_1	17	129	67939	Medium-quality	63.35	K00558	DNA (cytosine-5-)-methyltransferase [EC:2.1.1.37] [RN:R04858]	Amino Acid		Methionine degradation	2	MTF	full-cat_1	21	24511	25602	-1	C	K00558	DNA (cytosine-5)-methyltransferase 1 [EC:2.1.1.37]	YP_009626360.1	YP_009626360.1 DNA-cytosine methyltransferase [Klebsiella phage PMBT1]	FALSE	0.304	164	7.239e-43	C-5 cytosine-specific DNA methylase [PF00145.20]		sp|P34877|MTSA_LACLC	Xp;Xh	sp|P34877|MTSA_LACLC Modification methylase ScrFIA; XhXp	0					NA	NA	NA	FALSE
vSAG-0433	kanda-virus-vSAG-022-0293_3_27	PC_025931	MISC	Notdetermined	VC_567_0	2	202	59282	Medium-quality	51.4	K01520	dUTP pyrophosphatase [EC:3.6.1.23] [RN:R02100]	Information systems	Nucleotide	Pyrimidine deoxyribonuleotide biosynthesis, CDP/CTP => dCDP/dCTP,dTDP/dTTP	2	M	full-cat_1	27	20713	21162	-1	C	K01520	dUTP pyrophosphatase [EC:3.6.1.23]				NA	NA	NA	dUTPase [PF00692.22]					0					NA	NA	NA	FALSE
vSAG-0433	kanda-virus-vSAG-022-0293_3_15	PC_025932		Notdetermined	VC_567_0	2	202	59282	Medium-quality	51.4		PhoH-like protein [PF02562.19]				2	MK	full-cat_1	15	16647	17309	-1	D			YP_010114620.1	YP_010114620.1 phosphate starvation-inducible protein [Flavobacterium phage vB_FspM_immuto_2-6A]	FALSE	0.292	91	9.513e-20	PhoH-like protein [PF02562.19]		sp|O07635|YLAK_BACSU	Xh	sp|O07635|YLAK_BACSU Uncharacterized protein YlaK; Xh	0					NA	NA	NA	FALSE
vSAG-0434	kanda-virus-vSAG-022-0292_2_26	PC_002122		Notdetermined	VC_587_0	2	507	36526	Medium-quality	60.68		S-adenosylmethionine decarboxylase [EC:4.1.1.50]				2	MK	full-cat_1	26	25776	26219	-1	C	K01611	S-adenosylmethionine decarboxylase [EC:4.1.1.50]				NA	NA	NA	S-adenosylmethionine decarboxylase [PF02675.18]		sp|Q7U4L7|SPEH_SYNPX	Xh	sp|Q7U4L7|SPEH_SYNPX S-adenosylmethionine decarboxylase proenzyme; Xh	0					NA	NA	NA	FALSE
vSAG-0440	kanda-virus-vSAG-022-0286_5_45	PC_002636		Notdetermined	VC_568_4	1	41	95004	Medium-quality	66.86		Ribonucleotide reductase, barrel domain [PF02867.18]				2	MKE	full-cat_1	45	17135	19339	1	D			YP_009507461.1	YP_009507461.1 ribonucleoside-triphosphate reductase [Heterosigma akashiwo virus 01]	TRUE	0.398	411	1.323e-121	Ribonucleotide reductase, barrel domain [PF02867.18]					0					NA	NA	NA	FALSE
vSAG-0440	kanda-virus-vSAG-022-0286_2_5	PC_025894		Notdetermined	VC_568_4	1	41	95004	Medium-quality	66.86		YP_009329097.1 dTDPD-glucose 4,6-dehydratase [Cedratvirus A11]				3	MKF	full-cat_2	5	1273	2202	-1	D			YP_009329097.1	YP_009329097.1 dTDPD-glucose 4,6-dehydratase [Cedratvirus A11]	FALSE	0.252	63	6.402e-10	Polysaccharide biosynthesis protein [PF02719.18]; GDP-mannose 4,6 dehydratase [PF16363.8]; RmlD substrate binding domain [PF04321.20]; NAD dependent epimerase/dehydratase family [PF01370.24]; 3-beta hydroxysteroid dehydrogenase/isomerase family [PF01073.22]; Male sterility protein [PF07993.15]; short chain dehydrogenase [PF00106.28]; NAD(P)H-binding [PF13460.9]		sp|P27830|RMLB2_ECOLI	Xh	sp|P27830|RMLB2_ECOLI dTDP-glucose 4,6-dehydratase 2; Xh	0					NA	NA	NA	FALSE
vSAG-0445	kanda-virus-vSAG-022-0281_3_33	PC_007618		Notdetermined	VC_499_0	5	277	49224	Medium-quality	67.16		GDP-D-mannose 3', 5'-epimerase [EC:5.1.3.18 5.1.3.-]				1	MK	full-cat_1	33	22786	23811	-1	C	K10046	GDP-D-mannose 3', 5'-epimerase [EC:5.1.3.18 5.1.3.-]	YP_009665363.1	YP_009665363.1 GDP-L-fucose synthase 2 [Paramecium bursaria Chlorella virus NYs1]	FALSE	0.2	69	1.529e-11	GDP-mannose 4,6 dehydratase [PF16363.8]; NAD dependent epimerase/dehydratase family [PF01370.24]; RmlD substrate binding domain [PF04321.20]; 3-beta hydroxysteroid dehydrogenase/isomerase family [PF01073.22]		sp|P27830|RMLB2_ECOLI	Xh	sp|P27830|RMLB2_ECOLI dTDP-glucose 4,6-dehydratase 2; Xh	0					NA	NA	NA	FALSE
vSAG-0445	kanda-virus-vSAG-022-0281_3_30	PC_009019	carbon utilization	Notdetermined	VC_499_0	5	277	49224	Medium-quality	67.16	GT47	GT47 heparan beta-glucuronyltransferase (EC 2.4.1.225); xyloglucan beta-galactosyltransferase (EC 2.4.1.-); heparan synthase (EC 2.4.1.-); arabinan alpha-L-arabinosyltransferase (EC 2.4.2.-).	CAZY		GlycosylTransferases	1	MK	full-cat_1	30	21021	21839	-1	D						NA	NA	NA	Exostosin family [PF03016.18]	GT47 heparan beta-glucuronyltransferase (EC 2.4.1.225); xyloglucan beta-galactosyltransferase (EC 2.4.1.-); heparan synthase (EC 2.4.1.-); arabinan alpha-L-arabinosyltransferase (EC 2.4.2.-). [GT47]				0					NA	NA	NA	FALSE
vSAG-0449	kanda-virus-vSAG-022-0277_4_27	PC_003506		Notdetermined	VC_497_0	3	316	45768	Medium-quality	75.01		Putative phage tail protein [PF13550.9]; Concanavalin A-like lectin/glucanases superfamily [PF13385.9]				2	MK	full-cat_1	27	21680	26308	-1	D			YP_224010.1	YP_224010.1 gp86 [Alphaproteobacteria virus phiJl001]	FALSE	0.217	280	1.784e-74	Putative phage tail protein [PF13550.9]; Concanavalin A-like lectin/glucanases superfamily [PF13385.9]		REFSEQ	Xu	REFSEQ gene transfer agent; Xu	0					NA	NA	NA	FALSE
vSAG-0450	kanda-virus-vSAG-022-0276_1_6	PC_021357		Notdetermined	VC_609_2	1	25	111740	Medium-quality	76.67		Glycosyl transferases group 1 [PF00534.23]; Glycosyl transferases group 1 [PF13692.9]; Glycosyltransferase family 9 (heptosyltransferase) [PF01075.20]				1	MK	full-cat_1	6	5694	8606	-1	D						NA	NA	NA	Glycosyl transferases group 1 [PF00534.23]; Glycosyl transferases group 1 [PF13692.9]; Glycosyltransferase family 9 (heptosyltransferase) [PF01075.20]					0					NA	NA	NA	FALSE
vSAG-0457	kanda-virus-vSAG-022-0269_1_20	PC_003463	MISC	Notdetermined	VC_548_1	1	3	213537	Medium-quality	69.78	K01939	adenylosuccinate synthase [EC:6.3.4.4] [RN:R01135]	Information systems	Nucleotide	Adenine ribonucleotide biosynthesis, IMP => ADP,ATP	3	MF	full-cat_2	20	12001	13131	-1	C	K01939	adenylosuccinate synthase [EC:6.3.4.4]	YP_009608912.1	YP_009608912.1 PurA [Mycobacterium phage Sebata]	FALSE	0.259	115	2.973e-26	Adenylosuccinate synthetase [PF00709.24]		sp|B3QQZ0|PURA_CHLP8	Xh	sp|B3QQZ0|PURA_CHLP8 Adenylosuccinate synthetase; Xh	0					NA	NA	NA	FALSE
vSAG-0469	kanda-virus-vSAG-022-0256_1_54	PC_000951		Notdetermined	VC_280_1	1	4	209716	Medium-quality	88.38		phosphate starvation-inducible protein PhoH and related proteins				2	MK	full-cat_1	54	20862	21830	-1	C	K06217	phosphate starvation-inducible protein PhoH and related proteins	YP_009010160.1	YP_009010160.1 PhoH [Erwinia phage PhiEaH1]	FALSE	0.365	139	5.93e-35	PhoH-like protein [PF02562.19]		sp|O07635|YLAK_BACSU	Xh	sp|O07635|YLAK_BACSU Uncharacterized protein YlaK; Xh	0					NA	NA	NA	FALSE
vSAG-0469	kanda-virus-vSAG-022-0256_0_62	PC_027853		Notdetermined	VC_280_1	1	4	209716	Medium-quality	88.38		YP_009302501.1 7-cyano-7-deazaguanine synthase [Bacillus phage SP-15]				2	MKT	full-cat_1	62	30807	31481	1	D			YP_009302501.1	YP_009302501.1 7-cyano-7-deazaguanine synthase [Bacillus phage SP-15]	FALSE	0.313	96	1.93e-21	Queuosine biosynthesis protein QueC [PF06508.16]		sp|Q1GEY7|QUEC_RUEST	Xh	sp|Q1GEY7|QUEC_RUEST 7-cyano-7-deazaguanine synthase; Xh	0					NA	NA	NA	FALSE
vSAG-0469	kanda-virus-vSAG-022-0256_0_194	PC_002843	MISC	Notdetermined	VC_280_1	1	4	209716	Medium-quality	88.38	K01520	dUTP pyrophosphatase [EC:3.6.1.23] [RN:R02100]	Information systems	Nucleotide	Pyrimidine deoxyribonuleotide biosynthesis, CDP/CTP => dCDP/dCTP,dTDP/dTTP	2	MT	full-cat_1	194	100361	100975	-1	C	K01520	dUTP pyrophosphatase [EC:3.6.1.23]	YP_009859376.1	YP_009859376.1 deoxyuridine 5'-triphosphate nucleotidohydrolase [Pantoea phage vB_PagM_SSEM1]	FALSE	0.433	109	2.68e-26	dUTPase [PF00692.22]					0					NA	NA	NA	FALSE
vSAG-0471	kanda-virus-vSAG-022-0254_0_10	PC_002101	Organic Nitrogen	Notdetermined	VC_566_0	3	124	68608	Medium-quality	62.41	K00558	DNA (cytosine-5-)-methyltransferase [EC:2.1.1.37] [RN:R04858]	Amino Acid		Methionine degradation	2	M	full-cat_1	10	8091	9176	1	C	K00558	DNA (cytosine-5)-methyltransferase 1 [EC:2.1.1.37]	YP_009607318.1	YP_009607318.1 cytosine-specific methyltransferase [Klebsiella phage Miro]	FALSE	0.419	233	1.925e-66	C-5 cytosine-specific DNA methylase [PF00145.20]		sp|P34877|MTSA_LACLC	Xp;Xh	sp|P34877|MTSA_LACLC Modification methylase ScrFIA; XhXp	0					NA	NA	NA	FALSE
vSAG-0475	kanda-virus-vSAG-022-0249_2_43	PC_002631	Organic Nitrogen	Notdetermined	VC_601_0	14	118	69727	Medium-quality	65.32	K00558	DNA (cytosine-5-)-methyltransferase [EC:2.1.1.37] [RN:R04858]	Amino Acid		Methionine degradation	2	M	full-cat_1	43	46553	47650	1	C	K00558	DNA (cytosine-5)-methyltransferase 1 [EC:2.1.1.37]	YP_009855490.1	YP_009855490.1 DNA methyltransferase [Flavobacterium phage vB_FspS_tooticki6-1]	TRUE	0.703	501	7.011e-159	C-5 cytosine-specific DNA methylase [PF00145.20]		sp|P34877|MTSA_LACLC	Xp;Xh	sp|P34877|MTSA_LACLC Modification methylase ScrFIA; XhXp	0					NA	NA	NA	FALSE
vSAG-0495	kanda-virus-vSAG-022-0229_0_36	PC_009831		Notdetermined	VC_467_0	10	572	33872	High-quality	93.99		Concanavalin A-like lectin/glucanases superfamily [PF13385.9]				2	MK	full-cat_1	36	22710	23453	1	D						NA	NA	NA	Concanavalin A-like lectin/glucanases superfamily [PF13385.9]					0					NA	NA	NA	FALSE
vSAG-0498	kanda-virus-vSAG-022-0226_0_22	PC_006071	MISC	Notdetermined	VC_698_0	2	392	38242	Medium-quality	50.84	K01520	dUTP pyrophosphatase [EC:3.6.1.23] [RN:R02100]	Information systems	Nucleotide	Pyrimidine deoxyribonuleotide biosynthesis, CDP/CTP => dCDP/dCTP,dTDP/dTTP	2	M	full-cat_1	22	10385	10813	1	C	K01520	dUTP pyrophosphatase [EC:3.6.1.23]	YP_010112730.1	YP_010112730.1 dUTPase [crAssphage cr7_1]	FALSE	0.417	109	4.944e-27	dUTPase [PF00692.22]		REFSEQ	Xu	REFSEQ deoxyuridine 5'-triphosphate nucleotidohydrolase; Xu	0					NA	NA	NA	FALSE
vSAG-0499	kanda-virus-vSAG-022-0225_3_24	PC_016794		Notdetermined	VC_290_0	2	103	71790	Medium-quality	75.42		Concanavalin A-like lectin/glucanases superfamily [PF13385.9]				3	MKF	full-cat_1	24	16554	17360	-1	D			YP_009052102.1	YP_009052102.1 putative concanavalin A-like lectin/glucanase superfamily protein [Aureococcus anophagefferens virus]	FALSE	0.269	90	5.87e-19	Concanavalin A-like lectin/glucanases superfamily [PF13385.9]					0					NA	NA	NA	FALSE
vSAG-0501	kanda-virus-vSAG-022-0223_3_5	PC_012328		Siphoviridae	VC_256_0	14	593	33409	Medium-quality	74.28		R67 dihydrofolate reductase [PF06442.14]				2	MKF	full-cat_1	5	2583	2768	-1	D						NA	NA	NA	R67 dihydrofolate reductase [PF06442.14]					0					NA	NA	NA	FALSE
vSAG-0501	kanda-virus-vSAG-022-0223_3_30	PC_002631	Organic Nitrogen	Siphoviridae	VC_256_0	14	593	33409	Medium-quality	74.28	K00558	DNA (cytosine-5-)-methyltransferase [EC:2.1.1.37] [RN:R04858]	Amino Acid		Methionine degradation	1	M	full-cat_1	30	17475	18536	1	C	K00558	DNA (cytosine-5)-methyltransferase 1 [EC:2.1.1.37]	YP_009855490.1	YP_009855490.1 DNA methyltransferase [Flavobacterium phage vB_FspS_tooticki6-1]	FALSE	0.444	276	3.229e-81	C-5 cytosine-specific DNA methylase [PF00145.20]		sp|P34877|MTSA_LACLC	Xp;Xh	sp|P34877|MTSA_LACLC Modification methylase ScrFIA; XhXp	0					NA	NA	NA	FALSE
vSAG-0502	kanda-virus-vSAG-022-0222_8_7	PC_017036		Notdetermined	VC_463_0	3	623	31960	Medium-quality	88.11		Exostosin family [PF03016.18]				3	MKF	full-cat_2	7	3869	5479	-1	D						NA	NA	NA	Exostosin family [PF03016.18]					0					NA	NA	NA	FALSE
vSAG-0502	kanda-virus-vSAG-022-0222_8_5	PC_020595		Notdetermined	VC_463_0	3	623	31960	Medium-quality	88.11		Glycosyl transferases group 1 [PF00534.23]				3	MKF	full-cat_2	5	2089	3195	-1	D						NA	NA	NA	Glycosyl transferases group 1 [PF00534.23]					0					NA	NA	NA	FALSE
vSAG-0504	kanda-virus-vSAG-022-0220_3_16	PC_038090		Notdetermined	VC_509_0	2	733	26020	Medium-quality	61.04		Concanavalin A-like lectin/glucanases superfamily [PF13385.9]				2	MK	full-cat_1	16	9642	11993	-1	D						NA	NA	NA	Concanavalin A-like lectin/glucanases superfamily [PF13385.9]					0					NA	NA	NA	FALSE
vSAG-0508	kanda-virus-vSAG-022-0215_2_71	PC_009879	carbon utilization	Notdetermined	VC_507_0	4	48	88224	Medium-quality	68	GT4	Glycosyl transferases group 1 [PF00534.23]; Glycosyl transferases group 1 [PF13692.9]	CAZY		GlycosylTransferases	2	MK	full-cat_1	71	62251	63399	-1	D			YP_009322949.1	YP_009322949.1 glycosyl transferase, group 1 family protein [Synechococcus phage S-CAM7]	FALSE	0.401	231	1.879e-65	Glycosyl transferases group 1 [PF00534.23]; Glycosyl transferases group 1 [PF13692.9]	GT4 sucrose synthase (EC 2.4.1.13); sucrose-phosphate synthase (EC 2.4.1.14); alpha-glucosyltransferase (EC 2.4.1.52); lipopolysaccharide N-acetylglucosaminyltransferase (EC 2.4.1.56); phosphatidylinositol alpha-mannosyltransferase (EC 2.4.1.57); GDP-Man: Man1GlcNAc2-PP-dolichol alpha-1,3-mannosyltransferase (EC 2.4.1.132); GDP-Man: Man3GlcNAc2-PP-dolichol/Man4GlcNAc2-PP-dolichol alpha-1,2-mannos…	REFSEQ	Xu	REFSEQ glycosyl transferase, group 1 family protein; Xu	0					NA	NA	NA	FALSE
vSAG-0508	kanda-virus-vSAG-022-0215_2_11	PC_014586	Energy	Notdetermined	VC_507_0	4	48	88224	Medium-quality	68	K01006	pyruvate,orthophosphate dikinase [EC:2.7.9.1] [RN:R00206]	C1		Reductive citrate cycle (Arnon-Buchanan cycle)	2	MKF	full-cat_1	11	3923	5404	1	C	K01006	pyruvate, orthophosphate dikinase [EC:2.7.9.1]	YP_009620031.1	YP_009620031.1 pyruvate phosphate dikinase [Stenotrophomonas phage vB_SmaS_DLP_5]	FALSE	0.313	233	1.234e-64	Pyruvate phosphate dikinase, AMP/ATP-binding domain [PF01326.22]; PEP-utilising enzyme, mobile domain [PF00391.26]		REFSEQ	Xu	REFSEQ hypothetical protein; Xu	0					NA	NA	NA	FALSE
vSAG-0511	kanda-virus-vSAG-022-0212_9_27	PC_007827		Notdetermined	VC_59_0	2	100	71996	Medium-quality	79.6		PhoH-like protein [PF02562.19]				2	MK	full-cat_1	27	10605	11357	-1	D			YP_009985677.1	YP_009985677.1 putative PhoH family protein [Escherichia phage muut]	FALSE	0.564	241	7.175e-71	PhoH-like protein [PF02562.19]		sp|O07635|YLAK_BACSU	Xh	sp|O07635|YLAK_BACSU Uncharacterized protein YlaK; Xh	0					NA	NA	NA	FALSE
vSAG-0512	kanda-virus-vSAG-022-0211_2_8	PC_005619		Siphoviridae	VC_15_0	3	143	66066	Medium-quality	78.27		nicotinamide phosphoribosyltransferase [EC:2.4.2.12]				3	MK	full-cat_2	8	5008	6387	-1	C	K03462	nicotinamide phosphoribosyltransferase [EC:2.4.2.12]	YP_009600839.1	YP_009600839.1 putative nicotinate phosphoribosyltransferase [Sphingobium phage Lacusarx]	TRUE	0.471	393	8.16e-120	Nicotinamide phosphoribosyltransferase, N-terminal domain [PF18127.4]; Nicotinate phosphoribosyltransferase (NAPRTase) family [PF04095.19]		sp|Q99KQ4|NAMPT_MOUSE	Xh	sp|Q99KQ4|NAMPT_MOUSE Nicotinamide phosphoribosyltransferase; Xh	0					NA	NA	NA	FALSE
vSAG-0513	kanda-virus-vSAG-022-0210_2_8	PC_034657		Notdetermined	VC_647_0	2	513	36350	Medium-quality	52.55		GT2 cellulose synthase (EC 2.4.1.12); chitin synthase (EC 2.4.1.16); dolichyl-phosphate beta-D-mannosyltransferase (EC 2.4.1.83); dolichyl-phosphate beta-glucosyltransferase (EC 2.4.1.117); N-acetylglucosaminyltransferase (EC 2.4.1.-)				1	MF	full-cat_1	8	4372	5382	1	D			YP_004061921.1	YP_004061921.1 hypothetical protein MpV1_038c [Micromonas sp. RCC1109 virus MpV1]	FALSE	0.255	61	4.532e-09	Glycosyl transferase family 2 [PF00535.29]; Glycosyltransferase like family 2 [PF13641.9]; Glycosyl transferase family 2 [PF13704.9]	GT2 cellulose synthase (EC 2.4.1.12); chitin synthase (EC 2.4.1.16); dolichyl-phosphate beta-D-mannosyltransferase (EC 2.4.1.83); dolichyl-phosphate beta-glucosyltransferase (EC 2.4.1.117); N-acetylglucosaminyltransferase (EC 2.4.1.-); N-acetylgalactosaminyltransferase (EC 2.4.1.-); hyaluronan synthase (EC 2.4.1.212); chitin oligosaccharide synthase (EC 2.4.1.-); beta-1,3-glucan synthase (EC 2.4.…	REFSEQ	Xu	REFSEQ putative glycosyl transferase; Xu	0					NA	NA	NA	FALSE
vSAG-0519	kanda-virus-vSAG-022-0204_4_12	PC_037848		Notdetermined	VC_568_3	1	86	74277	Medium-quality	51.94		Concanavalin A-like lectin/glucanases superfamily [PF13385.9]				1	MK	full-cat_1	12	7590	8390	1	D			YP_010114633.1	YP_010114633.1 structural protein [Flavobacterium phage vB_FspM_immuto_2-6A]	FALSE	0.254	79	2.637e-15	Concanavalin A-like lectin/glucanases superfamily [PF13385.9]					0					NA	NA	NA	FALSE
vSAG-0520	kanda-virus-vSAG-022-0203_7_9	PC_033903	MISC	Notdetermined	VC_548_3	1	2	380175	High-quality	97.25	K01886	QARS; glutaminyl-tRNA synthetase [EC:6.1.1.18]	Information systems		Aminoacyl-tRNA biosynthesis, eukaryotes	3	MKF	full-cat_2	9	4007	5626	1	C	K01886	glutaminyl-tRNA synthetase [EC:6.1.1.18]				NA	NA	NA	tRNA synthetases class I (E and Q), anti-codon binding domain [PF03950.21]; tRNA synthetases class I (E and Q), catalytic domain [PF00749.24]					0					NA	NA	NA	FALSE
vSAG-0520	kanda-virus-vSAG-022-0203_6_9	PC_004433		Notdetermined	VC_548_3	1	2	380175	High-quality	97.25		GDPmannose 4,6-dehydratase [EC:4.2.1.47]				3	MK	full-cat_2	9	7209	8273	-1	C	K01711	GDPmannose 4,6-dehydratase [EC:4.2.1.47]	YP_009323158.1	YP_009323158.1 GDP-mannose 4,6-dehydratase [Synechococcus phage S-CAM7]	TRUE	0.664	443	7.218e-139	GDP-mannose 4,6 dehydratase [PF16363.8]; NAD dependent epimerase/dehydratase family [PF01370.24]; RmlD substrate binding domain [PF04321.20]		sp|P27830|RMLB2_ECOLI	Xh	sp|P27830|RMLB2_ECOLI dTDP-glucose 4,6-dehydratase 2; Xh	0					NA	NA	NA	FALSE
vSAG-0520	kanda-virus-vSAG-022-0203_6_8	PC_006518		Notdetermined	VC_548_3	1	2	380175	High-quality	97.25		GDP-L-fucose synthase [EC:1.1.1.271]				3	MK	full-cat_2	8	6290	7219	-1	C	K02377	GDP-L-fucose synthase [EC:1.1.1.271]	YP_009665363.1	YP_009665363.1 GDP-L-fucose synthase 2 [Paramecium bursaria Chlorella virus NYs1]	TRUE	0.635	386	4.814e-120	NAD dependent epimerase/dehydratase family [PF01370.24]; GDP-mannose 4,6 dehydratase [PF16363.8]; RmlD substrate binding domain [PF04321.20]; 3-beta hydroxysteroid dehydrogenase/isomerase family [PF01073.22]		sp|P27830|RMLB2_ECOLI	Xh	sp|P27830|RMLB2_ECOLI dTDP-glucose 4,6-dehydratase 2; Xh	0					NA	NA	NA	FALSE
vSAG-0520	kanda-virus-vSAG-022-0203_48_2	PC_038033	Organic Nitrogen	Notdetermined	VC_548_3	1	2	380175	High-quality	97.25	M50B	Catlytic type: Metallo; activates the factor sigmaK precursor by cleaving off a 20-residue propeptide; cleavage occurs within, or very close to, membranes	Peptidase		Metallo-endopeptidases	3	MF	full-cat_2	2	1182	1772	-1	C	K06402	stage IV sporulation protein FB [EC:3.4.24.-]				NA	NA	NA						0	MER0898367	M50B	MER0898367 - subfamily M50B unassigned peptidases (Leptolyngbya sp. PCC 7375) [M50.UPB]#M50B#{peptidase unit: 51-180}~source K9FHN4~	FALSE	0.382	77	1.162e-14	FALSE
vSAG-0520	kanda-virus-vSAG-022-0203_17_48	PC_036117		Notdetermined	VC_548_3	1	2	380175	High-quality	97.25		nicotinamide phosphoribosyltransferase [EC:2.4.2.12]				3	MK	full-cat_2	48	25164	26990	1	D			YP_009904046.1	YP_009904046.1 nicotinate phosphoribosyltransferase [Burkholderia phage BcepSaruman]	FALSE	0.24	124	5.056e-28	Nicotinate phosphoribosyltransferase (NAPRTase) family [PF04095.19]; Nicotinamide phosphoribosyltransferase, N-terminal domain [PF18127.4]		sp|Q99KQ4|NAMPT_MOUSE	Xh	sp|Q99KQ4|NAMPT_MOUSE Nicotinamide phosphoribosyltransferase; Xh	0					NA	NA	NA	FALSE
vSAG-0520	kanda-virus-vSAG-022-0203_15_8	PC_026811		Notdetermined	VC_548_3	1	2	380175	High-quality	97.25		IMP dehydrogenase / GMP reductase domain [PF00478.28]; FMN-dependent dehydrogenase [PF01070.21]				3	MKF	full-cat_2	8	4966	5961	-1	D			YP_010111148.1	YP_010111148.1 hypothetical protein KNV36_gp050 [crAssphage cr108_1]	FALSE	0.402	220	1.957e-62	IMP dehydrogenase / GMP reductase domain [PF00478.28]; FMN-dependent dehydrogenase [PF01070.21]		sp|Q9NJD8|GMPR_ONCVO	Xh	sp|Q9NJD8|GMPR_ONCVO GMP reductase; Xh	0					NA	NA	NA	FALSE
vSAG-0520	kanda-virus-vSAG-022-0203_12_6	PC_025776		Notdetermined	VC_548_3	1	2	380175	High-quality	97.25		Guanylate kinase [PF00625.24]				3	MK	full-cat_2	6	5038	5580	1	D			YP_010113686.1	YP_010113686.1 guanylate kinase [Enterococcus phage 9183]	FALSE	0.311	78	5.861e-16	Guanylate kinase [PF00625.24]		sp|Q16774|KGUA_HUMAN	Xh	sp|Q16774|KGUA_HUMAN Guanylate kinase; Xh	0					NA	NA	NA	FALSE
vSAG-0520	kanda-virus-vSAG-022-0203_12_21	PC_025772	MISC	Notdetermined	VC_548_3	1	2	380175	High-quality	97.25	K01939	adenylosuccinate synthase [EC:6.3.4.4] [RN:R01135]	Information systems	Nucleotide	Adenine ribonucleotide biosynthesis, IMP => ADP,ATP	3	M	full-cat_2	21	13622	14776	1	C	K01939	adenylosuccinate synthase [EC:6.3.4.4]	YP_009000992.1	YP_009000992.1 adenylosuccinate synthetase [Pithovirus sibericum]	FALSE	0.275	170	1.292e-44	Adenylosuccinate synthetase [PF00709.24]		sp|B3QQZ0|PURA_CHLP8	Xh	sp|B3QQZ0|PURA_CHLP8 Adenylosuccinate synthetase; Xh	0					NA	NA	NA	FALSE
vSAG-0521	kanda-virus-vSAG-022-0202_0_16	PC_002231	Organic Nitrogen	Notdetermined	VC_234_0	36	409	40361	High-quality	93.11	C93	Catlytic type: Cysteine; member is LapG peptidase (Pseudomonas fluorescens)	Peptidase		LapG peptidase	1	M	full-cat_1	16	13543	13917	1	D						NA	NA	NA	Bacterial transglutaminase-like cysteine proteinase BTLCP [PF06035.14]					0	MER0391309	C93	MER0391309 - family C93 unassigned peptidases (Agrobacterium vitis) [C93.UPW]#C93#{peptidase unit: 31-135}~source YP_002548123~	FALSE	0.445	74	9.613e-15	FALSE
vSAG-0538	kanda-virus-vSAG-022-0184_2_30	PC_003692	Organic Nitrogen	Notdetermined	VC_234_0	36	220	57434	Medium-quality	81.34	C93	Catlytic type: Cysteine; member is LapG peptidase (Pseudomonas fluorescens)	Peptidase		LapG peptidase	2	M	full-cat_1	30	17633	18061	-1	D						NA	NA	NA	Bacterial transglutaminase-like cysteine proteinase BTLCP [PF06035.14]					0	MER0391278	C93	MER0391278 - family C93 unassigned peptidases (Beijerinckia indica) [C93.UPW]#C93#{peptidase unit: 56-172}~source YP_001832011~	FALSE	0.42	72	6.559e-14	FALSE
vSAG-0540	kanda-virus-vSAG-022-0182_8_92	PC_009937		Myoviridae	VC_220_0	2	12	142055	Medium-quality	84.27		GT2 cellulose synthase (EC 2.4.1.12); chitin synthase (EC 2.4.1.16); dolichyl-phosphate beta-D-mannosyltransferase (EC 2.4.1.83); dolichyl-phosphate beta-glucosyltransferase (EC 2.4.1.117); N-acetylglucosaminyltransferase (EC 2.4.1.-)				1	MF	full-cat_1	92	63445	64197	1	D			YP_010114514.1	YP_010114514.1 glycosyltransferase [Flavobacterium phage vB_FspM_immuto_2-6A]	FALSE	0.207	65	6.942e-11	Glycosyl transferase family 2 [PF00535.29]; Glycosyltransferase like family 2 [PF10111.12]	GT2 cellulose synthase (EC 2.4.1.12); chitin synthase (EC 2.4.1.16); dolichyl-phosphate beta-D-mannosyltransferase (EC 2.4.1.83); dolichyl-phosphate beta-glucosyltransferase (EC 2.4.1.117); N-acetylglucosaminyltransferase (EC 2.4.1.-); N-acetylgalactosaminyltransferase (EC 2.4.1.-); hyaluronan synthase (EC 2.4.1.212); chitin oligosaccharide synthase (EC 2.4.1.-); beta-1,3-glucan synthase (EC 2.4.…				0					NA	NA	NA	FALSE
vSAG-0540	kanda-virus-vSAG-022-0182_8_80	PC_009935		Myoviridae	VC_220_0	2	12	142055	Medium-quality	84.27		Glycosyl transferases group 1 [PF00534.23]				1	MK	full-cat_1	80	55209	56513	1	D			YP_010114503.1	YP_010114503.1 glycosyltransferase [Flavobacterium phage vB_FspM_immuto_2-6A]	TRUE	0.555	459	5.453e-143	Glycosyl transferases group 1 [PF00534.23]		sp|Q8QL34|Y335_SIRV1	Xh	sp|Q8QL34|Y335_SIRV1 Uncharacterized glycosyltransferase 335; Xh	0					NA	NA	NA	FALSE
vSAG-0540	kanda-virus-vSAG-022-0182_8_78	PC_007753		Myoviridae	VC_220_0	2	12	142055	Medium-quality	84.27		Glycosyl transferases group 1 [PF00534.23]; Glycosyl transferases group 1 [PF13692.9]				1	MK	full-cat_1	78	52934	54394	1	D			YP_010114502.1	YP_010114502.1 glycosyltransferase [Flavobacterium phage vB_FspM_immuto_2-6A]	TRUE	0.615	582	1.842e-184	Glycosyl transferases group 1 [PF00534.23]; Glycosyl transferases group 1 [PF13692.9]		sp|Q8QL34|Y335_SIRV1	Xh	sp|Q8QL34|Y335_SIRV1 Uncharacterized glycosyltransferase 335; Xh	0					NA	NA	NA	FALSE
vSAG-0540	kanda-virus-vSAG-022-0182_8_48	PC_003714		Myoviridae	VC_220_0	2	12	142055	Medium-quality	84.27		GTP cyclohydrolase IA [EC:3.5.4.16]				1	MK	full-cat_1	48	34279	34914	1	C	K01495	GTP cyclohydrolase IA [EC:3.5.4.16]	YP_010114473.1	YP_010114473.1 GTP cyclohydrolase I [Flavobacterium phage vB_FspM_immuto_2-6A]	FALSE	0.461	164	8.154e-45	GTP cyclohydrolase I [PF01227.25]		sp|A4J5D0|GCH1_DESRM	Xh	sp|A4J5D0|GCH1_DESRM GTP cyclohydrolase 1; Xh	0					NA	NA	NA	FALSE
vSAG-0540	kanda-virus-vSAG-022-0182_8_43	PC_006629		Myoviridae	VC_220_0	2	12	142055	Medium-quality	84.27		7-cyano-7-deazaguanine synthase [EC:6.3.4.20]				1	MK	full-cat_1	43	31170	32027	1	C	K06920	7-cyano-7-deazaguanine synthase [EC:6.3.4.20]	YP_010114440.1	YP_010114440.1 7-cyano-7-deazaguanine synthase [Flavobacterium phage vB_FspM_immuto_2-6A]	FALSE	0.588	328	2.073e-100	Queuosine biosynthesis protein QueC [PF06508.16]; Arginosuccinate synthase [PF00764.22]		sp|Q1GEY7|QUEC_RUEST	Xh	sp|Q1GEY7|QUEC_RUEST 7-cyano-7-deazaguanine synthase; Xh	0					NA	NA	NA	FALSE
vSAG-0540	kanda-virus-vSAG-022-0182_8_39	PC_004190		Myoviridae	VC_220_0	2	12	142055	Medium-quality	84.27		6-pyruvoyltetrahydropterin/6-carboxytetrahydropterin synthase [EC:4.2.3.12 4.1.2.50]				1	MK	full-cat_1	39	28789	29265	1	C	K01737	6-pyruvoyltetrahydropterin/6-carboxytetrahydropterin synthase [EC:4.2.3.12 4.1.2.50]	YP_010114467.1	YP_010114467.1 6-pyruvoyl-tetrahydropterin synthase [Flavobacterium phage vB_FspM_immuto_2-6A]	FALSE	0.512	152	1.161e-41	6-pyruvoyl tetrahydropterin synthase [PF01242.22]		sp|Q1RHI6|QUED_RICBR	Xh	sp|Q1RHI6|QUED_RICBR 6-carboxy-5,6,7,8-tetrahydropterin synthase; Xh	0					NA	NA	NA	FALSE
vSAG-0540	kanda-virus-vSAG-022-0182_7_15	PC_027604	carbon utilization	Myoviridae	VC_220_0	2	12	142055	Medium-quality	84.27	GT6	GT6 alpha-1,3-galactosyltransferase (EC 2.4.1.87); alpha-1,3 N-acetylgalactosaminyltransferase (EC 2.4.1.40); alpha-galactosyltransferase (EC 2.4.1.37); globoside alpha-N-acetylgalactosaminyltransferase (EC 2.4.1.88).	CAZY		GlycosylTransferases	1	M	full-cat_1	15	15949	16704	1	D						NA	NA	NA	Glycosyltransferase family 6 [PF03414.16]	GT6 alpha-1,3-galactosyltransferase (EC 2.4.1.87); alpha-1,3 N-acetylgalactosaminyltransferase (EC 2.4.1.40); alpha-galactosyltransferase (EC 2.4.1.37); globoside alpha-N-acetylgalactosaminyltransferase (EC 2.4.1.88). [GT6]	sp|Q8CFC4|BGAT2_RAT	Xh	sp|Q8CFC4|BGAT2_RAT Histo-blood group ABO system transferase 2; Xh	0					NA	NA	NA	FALSE
vSAG-0549	kanda-virus-vSAG-022-0173_2_9	PC_004703		Notdetermined	VC_57_0	3	199	59608	Medium-quality	71.61		PhoH-like protein [PF02562.19]; AAA domain [PF13604.9]				1	MK	full-cat_1	9	5073	5870	-1	D			YP_009010160.1	YP_009010160.1 PhoH [Erwinia phage PhiEaH1]	FALSE	0.379	142	1.228e-36	PhoH-like protein [PF02562.19]; AAA domain [PF13604.9]		sp|O07635|YLAK_BACSU	Xh	sp|O07635|YLAK_BACSU Uncharacterized protein YlaK; Xh	0					NA	NA	NA	FALSE
vSAG-0549	kanda-virus-vSAG-022-0173_2_57	PC_000009		Notdetermined	VC_57_0	3	199	59608	Medium-quality	71.61		Ribonucleotide reductase, barrel domain [PF02867.18]				2	MKE	full-cat_1	57	34846	35124	-1	D			YP_004251299.1	YP_004251299.1 ribonucleoside triphosphate reductase alpha chain [Vibrio phage ICP1]	FALSE	0.487	88	7.846e-21	Ribonucleotide reductase, barrel domain [PF02867.18]					0					NA	NA	NA	FALSE
vSAG-0550	kanda-virus-vSAG-022-0172_0_37	PC_002843	MISC	Notdetermined	VC_471_0	3	532	35652	High-quality	94.19	K01520	dUTP pyrophosphatase [EC:3.6.1.23] [RN:R02100]	Information systems	Nucleotide	Pyrimidine deoxyribonuleotide biosynthesis, CDP/CTP => dCDP/dCTP,dTDP/dTTP	2	MF	full-cat_1	37	31569	32003	-1	C	K01520	dUTP pyrophosphatase [EC:3.6.1.23]	YP_010112031.1	YP_010112031.1 hypothetical protein KNV45_gp91 [crAssphage cr271_1]	FALSE	0.547	140	8.157e-38	dUTPase [PF00692.22]		REFSEQ	Xu	REFSEQ deoxyuridine 5'-triphosphate nucleotidohydrolase; Xu	0					NA	NA	NA	FALSE
vSAG-0551	kanda-virus-vSAG-022-0171_3_8	PC_003692	Organic Nitrogen	Notdetermined	VC_256_0	14	736	25945	Medium-quality	62.48	C93	Catlytic type: Cysteine; member is LapG peptidase (Pseudomonas fluorescens)	Peptidase		LapG peptidase	2	MF	full-cat_1	8	5263	5634	1	D						NA	NA	NA	Bacterial transglutaminase-like cysteine proteinase BTLCP [PF06035.14]					0	MER0391565	C93	MER0391565 - family C93 unassigned peptidases (Nitrobacter hamburgensis) [C93.UPW]#C93#{peptidase unit: 60-163}~source YP_577814~	FALSE	0.559	94	1.306e-21	FALSE
vSAG-0552	kanda-virus-vSAG-022-0170_3_26	PC_013999		Notdetermined	VC_580_0	4	90	51153	Medium-quality	50.88		acyl carrier protein				2	MK	full-cat_1	26	10640	10864	1	C	K02078	acyl carrier protein				NA	NA	NA	Phosphopantetheine attachment site [PF00550.28]					0					NA	NA	NA	FALSE
vSAG-0556	kanda-virus-vSAG-022-0166_3_48	PC_037965	carbon utilization	Notdetermined	VC_527_2	2	116	69795	Medium-quality	53.57	GH39	GH39 alpha-L-iduronidase (EC 3.2.1.76); beta-xylosidase (EC 3.2.1.37).	CAZY	Xylan Oligo Cleavage (Hemicellulose)	Glycoside Hydrolases	1	M	full-cat_1	48	24935	25957	-1	D						NA	NA	NA	Glycosyl hydrolases family 39 [PF01229.20]	GH39 alpha-L-iduronidase (EC 3.2.1.76); beta-xylosidase (EC 3.2.1.37); alpha-L-arabinofuranosidase (EC 3.2.1.55); beta-glucosidase (EC 3.2.1.21); beta-galactosidase (EC 3.2.1.23) [GH39]				0					NA	NA	NA	FALSE
vSAG-0556	kanda-virus-vSAG-022-0166_1_20	PC_004703		Notdetermined	VC_527_2	2	116	69795	Medium-quality	53.57		PhoH-like protein [PF02562.19]				3	MK	full-cat_2	20	8784	9596	-1	D			YP_009823095.1	YP_009823095.1 PhoH [Rheinheimera phage vB_RspM_Barba19A]	FALSE	0.707	338	4.142e-104	PhoH-like protein [PF02562.19]		sp|O07635|YLAK_BACSU	Xh	sp|O07635|YLAK_BACSU Uncharacterized protein YlaK; Xh	0					NA	NA	NA	FALSE
vSAG-0558	kanda-virus-vSAG-022-0164_3_29	PC_033868	carbon utilization	Notdetermined	VC_398_0	6	552	35027	Complete	100	GT7	GT7 lactose synthase (EC 2.4.1.22); beta-N-acetylglucosaminyl-glycopeptide beta-1,4-galactosyltransferase (EC 2.4.1.38); N-acetyllactosamine synthase (EC 2.4.1.90); xylosylprotein beta-4-galactosyltransferase (EC 2.4.1.133); UDP-Gal: neolactotriaosylceramide beta-1,4-galactosyltransferase (EC 2.4.1.275); beta-1,4-N-acetylglucosaminyltransferase (EC 2.4.1.-)	CAZY		GlycosylTransferases	1	MF	full-cat_1	29	14236	14844	-1	D			YP_009052348.1	YP_009052348.1 putative beta-1,4 galactosyltranferase [Aureococcus anophagefferens virus]	FALSE	0.249	75	1.763e-14	N-terminal region of glycosyl transferase group 7 [PF13733.9]; N-terminal domain of galactosyltransferase [PF02709.17]	GT7 lactose synthase (EC 2.4.1.22); beta-N-acetylglucosaminyl-glycopeptide beta-1,4-galactosyltransferase (EC 2.4.1.38); N-acetyllactosamine synthase (EC 2.4.1.90); xylosylprotein beta-4-galactosyltransferase (EC 2.4.1.133); UDP-Gal: neolactotriaosylceramide beta-1,4-galactosyltransferase (EC 2.4.1.275); beta-1,4-N-acetylglucosaminyltransferase (EC 2.4.1.-); UDP-GalNAc: beta-1,3-glucuronyl-N-acet…				0					NA	NA	NA	FALSE
vSAG-0559	kanda-virus-vSAG-022-0163_0_49	PC_006071	MISC	Notdetermined	VC_303_0	2	45	92467	High-quality	92.12	K01520	dUTP pyrophosphatase [EC:3.6.1.23] [RN:R02100]	Information systems	Nucleotide	Pyrimidine deoxyribonuleotide biosynthesis, CDP/CTP => dCDP/dCTP,dTDP/dTTP	2	M	full-cat_1	49	30530	30955	1	C	K01520	dUTP pyrophosphatase [EC:3.6.1.23]	YP_010097064.1	YP_010097064.1 MAG dUTPase [CrAssphage sp.]	FALSE	0.505	141	3.809e-38	dUTPase [PF00692.22]		REFSEQ	Xu	REFSEQ deoxyuridine 5'-triphosphate nucleotidohydrolase; Xu	0					NA	NA	NA	FALSE
vSAG-0559	kanda-virus-vSAG-022-0163_0_44	PC_012273	MISC	Notdetermined	VC_303_0	2	45	92467	High-quality	92.12	K00525	Ribonucleotide reductase, barrel domain [PF02867.18]	Information systems	Nucleotide	Pyrimidine deoxyribonuleotide biosynthesis, CDP/CTP => dCDP/dCTP,dTDP/dTTP	2	MKE	full-cat_1	44	27384	28373	1	C	K00525	ribonucleoside-diphosphate reductase alpha chain [EC:1.17.4.1]	YP_010111157.1	YP_010111157.1 vitamin B12-dependent ribonucleotide reductase [crAssphage cr108_1]	FALSE	0.471	283	4.534e-84	Ribonucleotide reductase, barrel domain [PF02867.18]					0					NA	NA	NA	FALSE
vSAG-0566	kanda-virus-vSAG-022-0156_0_9	PC_002631	Organic Nitrogen	Notdetermined	VC_581_0	6	280	48971	Medium-quality	64.76	K00558	DNA (cytosine-5-)-methyltransferase [EC:2.1.1.37] [RN:R04858]	Amino Acid		Methionine degradation	2	MF	full-cat_1	9	3591	4694	-1	C	K00558	DNA (cytosine-5)-methyltransferase 1 [EC:2.1.1.37]	YP_009855490.1	YP_009855490.1 DNA methyltransferase [Flavobacterium phage vB_FspS_tooticki6-1]	TRUE	0.666	470	4.766e-148	C-5 cytosine-specific DNA methylase [PF00145.20]		sp|P34877|MTSA_LACLC	Xp;Xh	sp|P34877|MTSA_LACLC Modification methylase ScrFIA; XhXp	0					NA	NA	NA	FALSE
vSAG-0570	kanda-virus-vSAG-022-0152_4_10	PC_009957	Organic Nitrogen	Notdetermined	VC_296_0	3	208	58700	High-quality	93.2	K00558	DNA (cytosine-5-)-methyltransferase [EC:2.1.1.37] [RN:R04858]	Amino Acid		Methionine degradation	2	MF	full-cat_1	10	12667	13971	1	C	K00558	DNA (cytosine-5)-methyltransferase 1 [EC:2.1.1.37]	YP_239103.1	YP_239103.1 hypothetical protein RB43ORF127c [Escherichia virus RB43]	FALSE	0.244	135	2.06e-32	C-5 cytosine-specific DNA methylase [PF00145.20]		sp|P34877|MTSA_LACLC	Xp;Xh	sp|P34877|MTSA_LACLC Modification methylase ScrFIA; XhXp	0					NA	NA	NA	FALSE
vSAG-0589	kanda-virus-vSAG-022-0132_1_37	PC_003692	Organic Nitrogen	Siphoviridae	VC_256_0	14	541	35395	Medium-quality	81.65	C93	Catlytic type: Cysteine; member is LapG peptidase (Pseudomonas fluorescens)	Peptidase		LapG peptidase	2	MF	full-cat_1	37	20220	20594	-1	D						NA	NA	NA	Bacterial transglutaminase-like cysteine proteinase BTLCP [PF06035.14]					0	MER0390928	C93	MER0390928 - family C93 unassigned peptidases (Bartonella tamiae) [C93.UPW]#C93#{peptidase unit: 75-162}~source ZP_10465243~	FALSE	0.54	88	1.549e-19	FALSE
vSAG-0589	kanda-virus-vSAG-022-0132_1_30	PC_012328		Siphoviridae	VC_256_0	14	541	35395	Medium-quality	81.65		R67 dihydrofolate reductase [PF06442.14]				2	MK	full-cat_1	30	17412	17597	1	D						NA	NA	NA	R67 dihydrofolate reductase [PF06442.14]					0					NA	NA	NA	FALSE
vSAG-0595	kanda-virus-vSAG-022-0126_1_18	PC_001340		Notdetermined	VC_699_0	2	158	35570	Medium-quality	57.66		Ribonucleotide reductase, barrel domain [PF02867.18]; Ribonucleotide reductase alpha domain [PF17975.4]				2	MKE	full-cat_1	18	16551	18410	-1	D			YP_009834212.1	YP_009834212.1 cobalamin dependent ribonucleotide reductase [Lentibacter virus vB_LenP_ICBM2]	TRUE	0.618	750	5.491e-240	Ribonucleotide reductase, barrel domain [PF02867.18]; Ribonucleotide reductase alpha domain [PF17975.4]					0					NA	NA	NA	FALSE
vSAG-0598	kanda-virus-vSAG-022-0123_2_21	PC_020187	carbon utilization	Notdetermined	VC_662_0	2	348	43766	Complete	100	GT7	GT7 lactose synthase (EC 2.4.1.22); beta-N-acetylglucosaminyl-glycopeptide beta-1,4-galactosyltransferase (EC 2.4.1.38); N-acetyllactosamine synthase (EC 2.4.1.90); xylosylprotein beta-4-galactosyltransferase (EC 2.4.1.133); UDP-Gal: neolactotriaosylceramide beta-1,4-galactosyltransferase (EC 2.4.1.275); beta-1,4-N-acetylglucosaminyltransferase (EC 2.4.1.-)	CAZY		GlycosylTransferases	2	MT	full-cat_1	21	21088	21687	-1	D			YP_009052348.1	YP_009052348.1 putative beta-1,4 galactosyltranferase [Aureococcus anophagefferens virus]	FALSE	0.272	70	6.478e-13	N-terminal region of glycosyl transferase group 7 [PF13733.9]; N-terminal domain of galactosyltransferase [PF02709.17]; Chondroitin N-acetylgalactosaminyltransferase [PF05679.19]	GT7 lactose synthase (EC 2.4.1.22); beta-N-acetylglucosaminyl-glycopeptide beta-1,4-galactosyltransferase (EC 2.4.1.38); N-acetyllactosamine synthase (EC 2.4.1.90); xylosylprotein beta-4-galactosyltransferase (EC 2.4.1.133); UDP-Gal: neolactotriaosylceramide beta-1,4-galactosyltransferase (EC 2.4.1.275); beta-1,4-N-acetylglucosaminyltransferase (EC 2.4.1.-); UDP-GalNAc: beta-1,3-glucuronyl-N-acet…				0					NA	NA	NA	FALSE
vSAG-0615	kanda-virus-vSAG-022-0104_0_19	PC_007618		Notdetermined	VC_502_0	2	161	63645	Medium-quality	56.62		GDP-D-mannose 3', 5'-epimerase [EC:5.1.3.18 5.1.3.-]				1	MK	full-cat_1	19	11583	12551	1	C	K10046	GDP-D-mannose 3', 5'-epimerase [EC:5.1.3.18 5.1.3.-]	YP_009323159.1	YP_009323159.1 GDP-L-fucose synthetase [Synechococcus phage S-CAM7]	FALSE	0.255	108	1.706e-24	GDP-mannose 4,6 dehydratase [PF16363.8]; NAD dependent epimerase/dehydratase family [PF01370.24]; RmlD substrate binding domain [PF04321.20]; 3-beta hydroxysteroid dehydrogenase/isomerase family [PF01073.22]; Male sterility protein [PF07993.15]		sp|P27830|RMLB2_ECOLI	Xh	sp|P27830|RMLB2_ECOLI dTDP-glucose 4,6-dehydratase 2; Xh	0					NA	NA	NA	FALSE
vSAG-0615	kanda-virus-vSAG-022-0104_0_13	PC_009017	carbon utilization	Notdetermined	VC_502_0	2	161	63645	Medium-quality	56.62	GT11	GT11 GDP-L-Fuc: galactoside alpha-1,2-L-fucosyltransferase (EC 2.4.1.69); GDP-L-Fuc: beta-LacNac alpha-1,3-L-fucosyltransferase (EC 2.4.1.-)	CAZY		GlycosylTransferases	1	M	full-cat_1	13	7738	8496	1	D			YP_009173264.1	YP_009173264.1 Alpha-1,2-fucosyltransferase [Chrysochromulina ericina virus]	FALSE	0.282	112	1.884e-26	Glycosyl transferase family 11 [PF01531.19]	GT11 GDP-L-Fuc: galactoside alpha-1,2-L-fucosyltransferase (EC 2.4.1.69); GDP-L-Fuc: beta-LacNac alpha-1,3-L-fucosyltransferase (EC 2.4.1.-) [GT11]	sp|Q58YV9|WBNK_ECOLX	Xh	sp|Q58YV9|WBNK_ECOLX O-antigen biosynthesis glycosyltransferase WbnK; Xh	0					NA	NA	NA	FALSE
vSAG-0616	kanda-virus-vSAG-022-0103_0_10	PC_002122		Notdetermined	VC_308_0	7	518	36181	Medium-quality	86.6		S-adenosylmethionine decarboxylase [EC:4.1.1.50]				2	MK	full-cat_1	10	6624	6914	-1	C	K01611	S-adenosylmethionine decarboxylase [EC:4.1.1.50]	YP_006560687.1	YP_006560687.1 S-adenosylmethionine decarboxylase [Croceibacter phage P2559S]	FALSE	0.703	113	2.793e-29	S-adenosylmethionine decarboxylase [PF02675.18]		sp|Q7U4L7|SPEH_SYNPX	Xh	sp|Q7U4L7|SPEH_SYNPX S-adenosylmethionine decarboxylase proenzyme; Xh	0					NA	NA	NA	FALSE
vSAG-0617	kanda-virus-vSAG-022-0102_2_6	PC_004703		Myoviridae	VC_56_1	4	126	68330	Medium-quality	73.34		PhoH-like protein [PF02562.19]				1	MKF	full-cat_1	6	2065	2823	-1	D			YP_009823095.1	YP_009823095.1 PhoH [Rheinheimera phage vB_RspM_Barba19A]	FALSE	0.378	160	6.39e-43	PhoH-like protein [PF02562.19]		sp|O07635|YLAK_BACSU	Xh	sp|O07635|YLAK_BACSU Uncharacterized protein YlaK; Xh	0					NA	NA	NA	FALSE
vSAG-0617	kanda-virus-vSAG-022-0102_2_27	PC_002231	Organic Nitrogen	Myoviridae	VC_56_1	4	126	68330	Medium-quality	73.34	C93	Catlytic type: Cysteine; member is LapG peptidase (Pseudomonas fluorescens)	Peptidase		LapG peptidase	1	M	full-cat_1	27	13847	14218	1	D						NA	NA	NA	Bacterial transglutaminase-like cysteine proteinase BTLCP [PF06035.14]					0	MER0392110	C93	MER0392110 - family C93 unassigned peptidases (Caulobacter segnis) [C93.UPW]#C93#{peptidase unit: 110-247}~source YP_003595025~	FALSE	0.424	76	2.622e-15	FALSE
vSAG-0624	kanda-virus-vSAG-022-0095_3_65	PC_007753		Notdetermined	VC_220_4	1	60	84040	Medium-quality	50.63		Glycosyl transferases group 1 [PF00534.23]; Glycosyl transferases group 1 [PF13692.9]				3	MK	full-cat_2	65	28468	29892	-1	D			YP_010114502.1	YP_010114502.1 glycosyltransferase [Flavobacterium phage vB_FspM_immuto_2-6A]	TRUE	0.596	552	1.893e-174	Glycosyl transferases group 1 [PF00534.23]; Glycosyl transferases group 1 [PF13692.9]		sp|Q8QL34|Y335_SIRV1	Xh	sp|Q8QL34|Y335_SIRV1 Uncharacterized glycosyltransferase 335; Xh	0					NA	NA	NA	FALSE
vSAG-0624	kanda-virus-vSAG-022-0095_3_55	PC_026630		Notdetermined	VC_220_4	1	60	84040	Medium-quality	50.63		GT2 cellulose synthase (EC 2.4.1.12); chitin synthase (EC 2.4.1.16); dolichyl-phosphate beta-D-mannosyltransferase (EC 2.4.1.83); dolichyl-phosphate beta-glucosyltransferase (EC 2.4.1.117); N-acetylglucosaminyltransferase (EC 2.4.1.-)				3	M	full-cat_2	55	21484	22608	-1	D			YP_010114514.1	YP_010114514.1 glycosyltransferase [Flavobacterium phage vB_FspM_immuto_2-6A]	FALSE	0.287	162	4.543e-42	Glycosyltransferase like family 2 [PF13641.9]; Glycosyl transferase family 2 [PF00535.29]; Glycosyltransferase like family 2 [PF10111.12]; N-terminal domain of galactosyltransferase [PF02709.17]; Glycosyltransferase like family [PF13712.9]	GT2 cellulose synthase (EC 2.4.1.12); chitin synthase (EC 2.4.1.16); dolichyl-phosphate beta-D-mannosyltransferase (EC 2.4.1.83); dolichyl-phosphate beta-glucosyltransferase (EC 2.4.1.117); N-acetylglucosaminyltransferase (EC 2.4.1.-); N-acetylgalactosaminyltransferase (EC 2.4.1.-); hyaluronan synthase (EC 2.4.1.212); chitin oligosaccharide synthase (EC 2.4.1.-); beta-1,3-glucan synthase (EC 2.4.…				0					NA	NA	NA	FALSE
vSAG-0624	kanda-virus-vSAG-022-0095_3_125	PC_002636		Notdetermined	VC_220_4	1	60	84040	Medium-quality	50.63		Ribonucleotide reductase, barrel domain [PF02867.18]				3	MKE	full-cat_2	125	58543	60780	-1	D			YP_009507461.1	YP_009507461.1 ribonucleoside-triphosphate reductase [Heterosigma akashiwo virus 01]	FALSE	0.323	304	1.094e-85	Ribonucleotide reductase, barrel domain [PF02867.18]					0					NA	NA	NA	FALSE
vSAG-0624	kanda-virus-vSAG-022-0095_3_114	PC_006629		Notdetermined	VC_220_4	1	60	84040	Medium-quality	50.63		7-cyano-7-deazaguanine synthase [EC:6.3.4.20]				3	MK	full-cat_2	114	53566	54480	-1	C	K06920	7-cyano-7-deazaguanine synthase [EC:6.3.4.20]	YP_010114440.1	YP_010114440.1 7-cyano-7-deazaguanine synthase [Flavobacterium phage vB_FspM_immuto_2-6A]	TRUE	0.8	499	4.102e-159	Queuosine biosynthesis protein QueC [PF06508.16]		sp|Q1GEY7|QUEC_RUEST	Xh	sp|Q1GEY7|QUEC_RUEST 7-cyano-7-deazaguanine synthase; Xh	0					NA	NA	NA	FALSE
vSAG-0624	kanda-virus-vSAG-022-0095_3_112	PC_003714		Notdetermined	VC_220_4	1	60	84040	Medium-quality	50.63		GTP cyclohydrolase IA [EC:3.5.4.16]				3	MK	full-cat_2	112	52174	52878	-1	C	K01495	GTP cyclohydrolase IA [EC:3.5.4.16]	YP_010114473.1	YP_010114473.1 GTP cyclohydrolase I [Flavobacterium phage vB_FspM_immuto_2-6A]	FALSE	0.623	283	1.188e-85	GTP cyclohydrolase I [PF01227.25]		sp|A4J5D0|GCH1_DESRM	Xh	sp|A4J5D0|GCH1_DESRM GTP cyclohydrolase 1; Xh	0					NA	NA	NA	FALSE
vSAG-0625	kanda-virus-vSAG-022-0094_0_37	PC_001340		Notdetermined	VC_699_0	2	158	63921	High-quality	100		Ribonucleotide reductase, barrel domain [PF02867.18]; Ribonucleotide reductase alpha domain [PF17975.4]				2	MKE	full-cat_1	37	31243	33102	-1	D			YP_009834212.1	YP_009834212.1 cobalamin dependent ribonucleotide reductase [Lentibacter virus vB_LenP_ICBM2]	TRUE	0.617	748	1.929e-239	Ribonucleotide reductase, barrel domain [PF02867.18]; Ribonucleotide reductase alpha domain [PF17975.4]					0					NA	NA	NA	FALSE
vSAG-0630	kanda-virus-vSAG-022-0089_0_48	PC_002631	Organic Nitrogen	Notdetermined	VC_601_0	14	118	68539	Medium-quality	62.88	K00558	DNA (cytosine-5-)-methyltransferase [EC:2.1.1.37] [RN:R04858]	Amino Acid		Methionine degradation	2	M	full-cat_1	48	20430	21527	-1	C	K00558	DNA (cytosine-5)-methyltransferase 1 [EC:2.1.1.37]	YP_009855490.1	YP_009855490.1 DNA methyltransferase [Flavobacterium phage vB_FspS_tooticki6-1]	TRUE	0.703	501	7.011e-159	C-5 cytosine-specific DNA methylase [PF00145.20]		sp|P34877|MTSA_LACLC	Xp;Xh	sp|P34877|MTSA_LACLC Modification methylase ScrFIA; XhXp	0					NA	NA	NA	FALSE
vSAG-0639	kanda-virus-vSAG-022-0077_3_6	PC_003692	Organic Nitrogen	Notdetermined	VC_234_0	36	441	39106	High-quality	90.21	C93	Catlytic type: Cysteine; member is LapG peptidase (Pseudomonas fluorescens)	Peptidase		LapG peptidase	2	MF	full-cat_1	6	2596	2970	-1	D						NA	NA	NA	Bacterial transglutaminase-like cysteine proteinase BTLCP [PF06035.14]					0	MER0391544	C93	MER0391544 - family C93 unassigned peptidases (Rhodopseudomonas palustris) [C93.UPW]#C93#{peptidase unit: 64-162}~source YP_485763~	FALSE	0.555	93	2.56e-21	FALSE
vSAG-0647	kanda-virus-vSAG-022-0069_1_32	PC_003469		Notdetermined	VC_309_0	5	273	49484	High-quality	100		Glycosyl transferases group 1 [PF13692.9]; Glycosyl transferases group 1 [PF00534.23]				2	MK	full-cat_1	32	14122	15129	1	D			YP_009984526.1	YP_009984526.1 hypothetical protein JR317_gp158 [Escherichia phage vB_EcoM_PHB05]	FALSE	0.298	148	9.85e-38	Glycosyl transferases group 1 [PF13692.9]; Glycosyl transferases group 1 [PF00534.23]		REFSEQ	Xu	REFSEQ hypothetical protein; Xu	0					NA	NA	NA	FALSE
vSAG-0650	kanda-virus-vSAG-022-0066_1_22	PC_014586	Energy	Notdetermined	VC_507_0	4	48	56495	Medium-quality	69.95	K01006	pyruvate,orthophosphate dikinase [EC:2.7.9.1] [RN:R00206]	C1		Reductive citrate cycle (Arnon-Buchanan cycle)	2	MK	full-cat_1	22	9129	10610	1	C	K01006	pyruvate, orthophosphate dikinase [EC:2.7.9.1]	YP_009620031.1	YP_009620031.1 pyruvate phosphate dikinase [Stenotrophomonas phage vB_SmaS_DLP_5]	FALSE	0.312	231	7.787e-64	Pyruvate phosphate dikinase, AMP/ATP-binding domain [PF01326.22]; PEP-utilising enzyme, mobile domain [PF00391.26]		REFSEQ	Xu	REFSEQ hypothetical protein; Xu	0					NA	NA	NA	FALSE
vSAG-0655	kanda-virus-vSAG-022-0061_1_6	PC_009831		Notdetermined	VC_640_0	2	580	34027	Medium-quality	85.9		Concanavalin A-like lectin/glucanases superfamily [PF13385.9]				2	MKF	full-cat_1	6	2572	3324	1	D						NA	NA	NA	Concanavalin A-like lectin/glucanases superfamily [PF13385.9]					0					NA	NA	NA	FALSE
vSAG-0675	kanda-virus-vSAG-022-0041_4_39	PC_027604	carbon utilization	Myoviridae	VC_220_0	2	12	134806	Medium-quality	81.21	GT6	GT6 alpha-1,3-galactosyltransferase (EC 2.4.1.87); alpha-1,3 N-acetylgalactosaminyltransferase (EC 2.4.1.40); alpha-galactosyltransferase (EC 2.4.1.37); globoside alpha-N-acetylgalactosaminyltransferase (EC 2.4.1.88).	CAZY		GlycosylTransferases	1	M	full-cat_1	39	26552	27307	1	D						NA	NA	NA	Glycosyltransferase family 6 [PF03414.16]	GT6 alpha-1,3-galactosyltransferase (EC 2.4.1.87); alpha-1,3 N-acetylgalactosaminyltransferase (EC 2.4.1.40); alpha-galactosyltransferase (EC 2.4.1.37); globoside alpha-N-acetylgalactosaminyltransferase (EC 2.4.1.88). [GT6]	sp|Q8CFC4|BGAT2_RAT	Xh	sp|Q8CFC4|BGAT2_RAT Histo-blood group ABO system transferase 2; Xh	0					NA	NA	NA	FALSE
vSAG-0675	kanda-virus-vSAG-022-0041_1_98	PC_003714		Myoviridae	VC_220_0	2	12	134806	Medium-quality	81.21		GTP cyclohydrolase IA [EC:3.5.4.16]				1	MK	full-cat_1	98	51409	52044	-1	C	K01495	GTP cyclohydrolase IA [EC:3.5.4.16]	YP_010114473.1	YP_010114473.1 GTP cyclohydrolase I [Flavobacterium phage vB_FspM_immuto_2-6A]	FALSE	0.464	165	3.179e-45	GTP cyclohydrolase I [PF01227.25]		sp|A4J5D0|GCH1_DESRM	Xh	sp|A4J5D0|GCH1_DESRM GTP cyclohydrolase 1; Xh	0					NA	NA	NA	FALSE
vSAG-0675	kanda-virus-vSAG-022-0041_1_61	PC_007753		Myoviridae	VC_220_0	2	12	134806	Medium-quality	81.21		Glycosyl transferases group 1 [PF00534.23]; Glycosyl transferases group 1 [PF13692.9]				1	MK	full-cat_1	61	31029	32489	-1	D			YP_010114502.1	YP_010114502.1 glycosyltransferase [Flavobacterium phage vB_FspM_immuto_2-6A]	TRUE	0.615	582	1.842e-184	Glycosyl transferases group 1 [PF00534.23]; Glycosyl transferases group 1 [PF13692.9]		sp|Q8QL34|Y335_SIRV1	Xh	sp|Q8QL34|Y335_SIRV1 Uncharacterized glycosyltransferase 335; Xh	0					NA	NA	NA	FALSE
vSAG-0675	kanda-virus-vSAG-022-0041_1_58	PC_009935		Myoviridae	VC_220_0	2	12	134806	Medium-quality	81.21		Glycosyl transferases group 1 [PF00534.23]				1	MK	full-cat_1	58	28910	30214	-1	D			YP_010114503.1	YP_010114503.1 glycosyltransferase [Flavobacterium phage vB_FspM_immuto_2-6A]	TRUE	0.556	460	2.91e-143	Glycosyl transferases group 1 [PF00534.23]		sp|Q8QL34|Y335_SIRV1	Xh	sp|Q8QL34|Y335_SIRV1 Uncharacterized glycosyltransferase 335; Xh	0					NA	NA	NA	FALSE
vSAG-0675	kanda-virus-vSAG-022-0041_1_46	PC_009937		Myoviridae	VC_220_0	2	12	134806	Medium-quality	81.21		GT2 cellulose synthase (EC 2.4.1.12); chitin synthase (EC 2.4.1.16); dolichyl-phosphate beta-D-mannosyltransferase (EC 2.4.1.83); dolichyl-phosphate beta-glucosyltransferase (EC 2.4.1.117); N-acetylglucosaminyltransferase (EC 2.4.1.-)				1	M	full-cat_1	46	21226	21978	-1	D			YP_010114514.1	YP_010114514.1 glycosyltransferase [Flavobacterium phage vB_FspM_immuto_2-6A]	FALSE	0.205	64	1.693e-10	Glycosyl transferase family 2 [PF00535.29]; Glycosyltransferase like family 2 [PF10111.12]	GT2 cellulose synthase (EC 2.4.1.12); chitin synthase (EC 2.4.1.16); dolichyl-phosphate beta-D-mannosyltransferase (EC 2.4.1.83); dolichyl-phosphate beta-glucosyltransferase (EC 2.4.1.117); N-acetylglucosaminyltransferase (EC 2.4.1.-); N-acetylgalactosaminyltransferase (EC 2.4.1.-); hyaluronan synthase (EC 2.4.1.212); chitin oligosaccharide synthase (EC 2.4.1.-); beta-1,3-glucan synthase (EC 2.4.…				0					NA	NA	NA	FALSE
vSAG-0675	kanda-virus-vSAG-022-0041_1_109	PC_004190		Myoviridae	VC_220_0	2	12	134806	Medium-quality	81.21		6-pyruvoyltetrahydropterin/6-carboxytetrahydropterin synthase [EC:4.2.3.12 4.1.2.50]				1	MK	full-cat_1	109	57609	58085	-1	C	K01737	6-pyruvoyltetrahydropterin/6-carboxytetrahydropterin synthase [EC:4.2.3.12 4.1.2.50]	YP_010114467.1	YP_010114467.1 6-pyruvoyl-tetrahydropterin synthase [Flavobacterium phage vB_FspM_immuto_2-6A]	FALSE	0.512	152	1.161e-41	6-pyruvoyl tetrahydropterin synthase [PF01242.22]		sp|Q1RHI6|QUED_RICBR	Xh	sp|Q1RHI6|QUED_RICBR 6-carboxy-5,6,7,8-tetrahydropterin synthase; Xh	0					NA	NA	NA	FALSE
vSAG-0675	kanda-virus-vSAG-022-0041_1_106	PC_006629		Myoviridae	VC_220_0	2	12	134806	Medium-quality	81.21		7-cyano-7-deazaguanine synthase [EC:6.3.4.20]				1	MK	full-cat_1	106	55671	56498	-1	C	K06920	7-cyano-7-deazaguanine synthase [EC:6.3.4.20]	YP_010114440.1	YP_010114440.1 7-cyano-7-deazaguanine synthase [Flavobacterium phage vB_FspM_immuto_2-6A]	FALSE	0.586	327	4.74e-100	Queuosine biosynthesis protein QueC [PF06508.16]		sp|Q1GEY7|QUEC_RUEST	Xh	sp|Q1GEY7|QUEC_RUEST 7-cyano-7-deazaguanine synthase; Xh	0					NA	NA	NA	FALSE
vSAG-0685	kanda-virus-vSAG-022-0030_4_20	PC_002631	Organic Nitrogen	Notdetermined	VC_308_0	7	320	45471	Complete	100	K00558	DNA (cytosine-5-)-methyltransferase [EC:2.1.1.37] [RN:R04858]	Amino Acid		Methionine degradation	2	M	full-cat_1	20	15795	16922	-1	C	K00558	DNA (cytosine-5)-methyltransferase 1 [EC:2.1.1.37]	YP_009855490.1	YP_009855490.1 DNA methyltransferase [Flavobacterium phage vB_FspS_tooticki6-1]	TRUE	0.594	408	2.501e-126	C-5 cytosine-specific DNA methylase [PF00145.20]		sp|P34877|MTSA_LACLC	Xp;Xh	sp|P34877|MTSA_LACLC Modification methylase ScrFIA; XhXp	0					NA	NA	NA	FALSE
vSAG-0701	kanda-virus-vSAG-022-0014_5_12	PC_001869	MISC	Notdetermined	VC_542_0	2	674	29284	Medium-quality	78.33	K01520	dUTP pyrophosphatase [EC:3.6.1.23] [RN:R02100]	Information systems	Nucleotide	Pyrimidine deoxyribonuleotide biosynthesis, CDP/CTP => dCDP/dCTP,dTDP/dTTP	3	MF	full-cat_2	12	8321	8767	-1	C	K01520	dUTP pyrophosphatase [EC:3.6.1.23]	YP_009285866.1	YP_009285866.1 deoxyuridine 5'-triphosphate nucleotide hydrolase [Pseudomonas phage NP1]	FALSE	0.598	175	4.512e-50	dUTPase [PF00692.22]		REFSEQ	Xu	REFSEQ deoxyuridine 5'-triphosphate nucleotidohydrolase; Xu	0					NA	NA	NA	FALSE
vSAG-0703	kanda-virus-vSAG-022-0012_6_18	PC_009879	carbon utilization	Notdetermined	VC_507_0	4	79	74944	Medium-quality	58.07	GT4	Glycosyl transferases group 1 [PF00534.23]; Glycosyl transferases group 1 [PF13692.9]	CAZY		GlycosylTransferases	2	MK	full-cat_1	18	15156	16304	1	D			YP_009322949.1	YP_009322949.1 glycosyl transferase, group 1 family protein [Synechococcus phage S-CAM7]	FALSE	0.397	228	3.082e-64	Glycosyl transferases group 1 [PF00534.23]; Glycosyl transferases group 1 [PF13692.9]	GT4 sucrose synthase (EC 2.4.1.13); sucrose-phosphate synthase (EC 2.4.1.14); alpha-glucosyltransferase (EC 2.4.1.52); lipopolysaccharide N-acetylglucosaminyltransferase (EC 2.4.1.56); phosphatidylinositol alpha-mannosyltransferase (EC 2.4.1.57); GDP-Man: Man1GlcNAc2-PP-dolichol alpha-1,3-mannosyltransferase (EC 2.4.1.132); GDP-Man: Man3GlcNAc2-PP-dolichol/Man4GlcNAc2-PP-dolichol alpha-1,2-mannos…	REFSEQ	Xu	REFSEQ glycosyl transferase, group 1 family protein; Xu	0					NA	NA	NA	FALSE
vSAG-0703	kanda-virus-vSAG-022-0012_2_4	PC_027650	carbon utilization	Notdetermined	VC_507_0	4	79	74944	Medium-quality	58.07	GH114	GH114 endo-alpha-1,4-polygalactosaminidase (EC 3.2.1.109)	CAZY		Glycoside Hydrolases	3	MF	full-cat_2	4	2177	3199	-1	D						NA	NA	NA	Glycoside-hydrolase family GH114 [PF03537.16]	GH114 endo-alpha-1,4-polygalactosaminidase (EC 3.2.1.109) [GH114]				0					NA	NA	NA	FALSE
vSAG-0704	kanda-virus-vSAG-022-0011_3_43	PC_000359	MISC	Notdetermined	VC_646_0	2	254	52715	Medium-quality	56.45	K00560	thymidylate synthase [EC:2.1.1.45] [RN:R02101]	Information systems	Nucleotide	Pyrimidine deoxyribonuleotide biosynthesis, CDP/CTP => dCDP/dCTP,dTDP/dTTP	2	M	full-cat_1	43	25875	26489	-1	C	K00560	thymidylate synthase [EC:2.1.1.45]	YP_009300771.1	YP_009300771.1 thymidylate synthase [Arthrobacter phage Mudcat]	FALSE	0.584	221	9.538e-65	Thymidylate synthase [PF00303.22]					0					NA	NA	NA	FALSE
vSAG-0704	kanda-virus-vSAG-022-0011_3_42	PC_000359	MISC	Notdetermined	VC_646_0	2	254	52715	Medium-quality	56.45	K00560	thymidylate synthase [EC:2.1.1.45] [RN:R02101]	Information systems	Nucleotide	Pyrimidine deoxyribonuleotide biosynthesis, CDP/CTP => dCDP/dCTP,dTDP/dTTP	2	M	full-cat_1	42	25332	25568	-1	C	K00560	thymidylate synthase [EC:2.1.1.45]	YP_002221554.1	YP_002221554.1 putatitve thymidylate synthase [Bacteroides phage B40-8]	FALSE	0.666	106	2.588e-27	Thymidylate synthase [PF00303.22]					0					NA	NA	NA	FALSE
vSAG-0704	kanda-virus-vSAG-022-0011_3_14	PC_035493		Notdetermined	VC_646_0	2	254	52715	Medium-quality	56.45		YP_009845167.1 short-chain dehydrogenase/reductase family protein [Serratia phage MTx]				2	MK	full-cat_1	14	6700	7368	1	D			YP_009845167.1	YP_009845167.1 short-chain dehydrogenase/reductase family protein [Serratia phage MTx]	FALSE	0.259	63	3.439e-10	short chain dehydrogenase [PF00106.28]		sp|P37079|SORD_KLEPN	Xh	sp|P37079|SORD_KLEPN Sorbitol-6-phosphate 2-dehydrogenase; Xh	0					NA	NA	NA	FALSE
vSAG-0707	kanda-virus-vSAG-022-0008_1_52	PC_026208		Notdetermined	VC_499_1	3	200	59607	Complete	100		Alpha-L-arabinofuranosidase B, catalytic [PF09206.14]				1	MKF	full-cat_1	52	46840	47775	1	D			YP_005098358.1	YP_005098358.1 hypothetical protein S-CBS4_gp059 [Synechococcus phage S-CBS4]	FALSE	0.372	74	3.405e-13	Alpha-L-arabinofuranosidase B, catalytic [PF09206.14]					0					NA	NA	NA	FALSE
vSAG-0714	kanda-virus-vSAG-022-0001_0_2	PC_001157	Organic Nitrogen	Notdetermined	VC_308_0	7	400	40744	High-quality	98.63	K00558	DNA (cytosine-5-)-methyltransferase [EC:2.1.1.37] [RN:R04858]	Amino Acid		Methionine degradation	2	MF	full-cat_1	2	576	1505	-1	C	K00558	DNA (cytosine-5)-methyltransferase 1 [EC:2.1.1.37]	YP_009223936.1	YP_009223936.1 methyltransferase [Gordonia phage GordTnk2]	FALSE	0.408	116	2.939e-27	C-5 cytosine-specific DNA methylase [PF00145.20]		sp|P34877|MTSA_LACLC	Xp;Xh	sp|P34877|MTSA_LACLC Modification methylase ScrFIA; XhXp	0					NA	NA	NA	FALSE
vSAG-0740	kanda-river-vSAG-FeCl-0742_0_26	PC_020413		Notdetermined	VC_623_0	6	476	37420	High-quality	95.06		Concanavalin A-like lectin/glucanases superfamily [PF13385.9]; Pentaxin family [PF00354.20]				2	MK	full-cat_1	26	12472	13155	-1	D						NA	NA	NA	Concanavalin A-like lectin/glucanases superfamily [PF13385.9]; Pentaxin family [PF00354.20]					0					NA	NA	NA	FALSE
vSAG-0775	kanda-river-vSAG-FeCl-0703_0_21	PC_003692	Organic Nitrogen	Notdetermined	VC_234_0	36	596	33307	Medium-quality	70.77	C93	Catlytic type: Cysteine; member is LapG peptidase (Pseudomonas fluorescens)	Peptidase		LapG peptidase	2	M	full-cat_1	21	17258	17632	1	D						NA	NA	NA	Bacterial transglutaminase-like cysteine proteinase BTLCP [PF06035.14]					0	MER0390928	C93	MER0390928 - family C93 unassigned peptidases (Bartonella tamiae) [C93.UPW]#C93#{peptidase unit: 75-162}~source ZP_10465243~	FALSE	0.59	98	5.796e-23	FALSE
vSAG-0796	kanda-river-vSAG-FeCl-0680_8_29	PC_027589		Notdetermined	VC_548_0	1	6	160731	Medium-quality	62.02		Guanylate kinase [PF00625.24]				3	MK	full-cat_2	29	22564	22803	1	D						NA	NA	NA	Guanylate kinase [PF00625.24]					0					NA	NA	NA	FALSE
vSAG-0796	kanda-river-vSAG-FeCl-0680_8_11	PC_025790	MISC	Notdetermined	VC_548_0	1	6	160731	Medium-quality	62.02	K01885	glutamyl-tRNA synthetase [EC:6.1.1.17] [RN:R05578]	Antibiotic Resistance		Siroheme biosynthesis, glutamate => siroheme	3	MK	full-cat_2	11	10073	11704	-1	C	K01885	glutamyl-tRNA synthetase [EC:6.1.1.17]				NA	NA	NA	tRNA synthetases class I (E and Q), catalytic domain [PF00749.24]; Anticodon binding domain [PF19269.2]					0					NA	NA	NA	FALSE
vSAG-0796	kanda-river-vSAG-FeCl-0680_13_7	PC_009091		Notdetermined	VC_548_0	1	6	160731	Medium-quality	62.02		IMP dehydrogenase / GMP reductase domain [PF00478.28]; FMN-dependent dehydrogenase [PF01070.21]				2	MKTF	full-cat_1	7	4568	5131	1	D			YP_009173395.1	YP_009173395.1 guanosine 5'-monophosphate oxidoreductase/ ou inosine monophosphate dehydrogenase [Chrysochromulina ericina virus]	FALSE	0.317	74	2.17e-14	IMP dehydrogenase / GMP reductase domain [PF00478.28]; FMN-dependent dehydrogenase [PF01070.21]		sp|Q9NJD8|GMPR_ONCVO	Xh	sp|Q9NJD8|GMPR_ONCVO GMP reductase; Xh	0					NA	NA	NA	FALSE
vSAG-0796	kanda-river-vSAG-FeCl-0680_13_26	PC_037145		Notdetermined	VC_548_0	1	6	160731	Medium-quality	62.02		NAD dependent epimerase/dehydratase family [PF01370.24]				2	MKT	full-cat_1	26	18150	18818	-1	D						NA	NA	NA	NAD dependent epimerase/dehydratase family [PF01370.24]					0					NA	NA	NA	FALSE
vSAG-0796	kanda-river-vSAG-FeCl-0680_12_13	PC_025776		Notdetermined	VC_548_0	1	6	160731	Medium-quality	62.02		Guanylate kinase [PF00625.24]				3	MKF	full-cat_2	13	6583	7110	-1	D						NA	NA	NA	Guanylate kinase [PF00625.24]		sp|Q16774|KGUA_HUMAN	Xh	sp|Q16774|KGUA_HUMAN Guanylate kinase; Xh	0					NA	NA	NA	FALSE
vSAG-0796	kanda-river-vSAG-FeCl-0680_0_18	PC_021477	MISC	Notdetermined	VC_548_0	1	6	160731	Medium-quality	62.02	K02935	large subunit ribosomal protein L7/L12	Information systems		Ribosome, bacteria	2	M	full-cat_1	18	12367	12852	1	C	K02935	large subunit ribosomal protein L7/L12				NA	NA	NA	Ribosomal protein L7/L12 C-terminal domain [PF00542.22]					0					NA	NA	NA	FALSE
vSAG-0819	kanda-river-vSAG-FeCl-0656_3_13	PC_002231	Organic Nitrogen	Notdetermined	VC_234_0	36	460	38214	Medium-quality	77.34	C93	Catlytic type: Cysteine; member is LapG peptidase (Pseudomonas fluorescens)	Peptidase		LapG peptidase	2	M	full-cat_1	13	12960	13331	1	D						NA	NA	NA	Bacterial transglutaminase-like cysteine proteinase BTLCP [PF06035.14]					0	MER0392110	C93	MER0392110 - family C93 unassigned peptidases (Caulobacter segnis) [C93.UPW]#C93#{peptidase unit: 110-247}~source YP_003595025~	FALSE	0.418	76	1.396e-15	FALSE
vSAG-0908	kanda-river-vSAG-FeCl-0555_0_14	PC_016933		Notdetermined	VC_677_0	3	331	35807	Medium-quality	80.69		GT2 cellulose synthase (EC 2.4.1.12); chitin synthase (EC 2.4.1.16); dolichyl-phosphate beta-D-mannosyltransferase (EC 2.4.1.83); dolichyl-phosphate beta-glucosyltransferase (EC 2.4.1.117); N-acetylglucosaminyltransferase (EC 2.4.1.-)				2	M	full-cat_1	14	10629	11492	1	D						NA	NA	NA	Glycosyl transferase family 2 [PF00535.29]; Glycosyltransferase like family 2 [PF13641.9]; Glycosyl transferase family 2 [PF13704.9]	GT2 cellulose synthase (EC 2.4.1.12); chitin synthase (EC 2.4.1.16); dolichyl-phosphate beta-D-mannosyltransferase (EC 2.4.1.83); dolichyl-phosphate beta-glucosyltransferase (EC 2.4.1.117); N-acetylglucosaminyltransferase (EC 2.4.1.-); N-acetylgalactosaminyltransferase (EC 2.4.1.-); hyaluronan synthase (EC 2.4.1.212); chitin oligosaccharide synthase (EC 2.4.1.-); beta-1,3-glucan synthase (EC 2.4.…	REFSEQ	Xu	REFSEQ putative glycosyl transferase; Xu	0					NA	NA	NA	FALSE
vSAG-0913	kanda-river-vSAG-FeCl-0550_1_38	PC_002231	Organic Nitrogen	Notdetermined	VC_234_0	36	419	39768	Medium-quality	82.18	C93	Catlytic type: Cysteine; member is LapG peptidase (Pseudomonas fluorescens)	Peptidase		LapG peptidase	1	M	full-cat_1	38	21806	22177	-1	D						NA	NA	NA	Bacterial transglutaminase-like cysteine proteinase BTLCP [PF06035.14]					0	MER0390823	C93	MER0390823 - family C93 unassigned peptidases (Ochrobactrum anthropi) [C93.UPW]#C93#{peptidase unit: 68-169}~source YP_001369329~	FALSE	0.458	78	5.421e-16	FALSE
vSAG-0930	kanda-river-vSAG-FeCl-0532_0_27	PC_003692	Organic Nitrogen	Notdetermined	VC_234_0	36	755	25059	Medium-quality	51.23	C93	Catlytic type: Cysteine; member is LapG peptidase (Pseudomonas fluorescens)	Peptidase		LapG peptidase	2	M	full-cat_1	27	15921	16295	-1	D						NA	NA	NA	Bacterial transglutaminase-like cysteine proteinase BTLCP [PF06035.14]					0	MER0390823	C93	MER0390823 - family C93 unassigned peptidases (Ochrobactrum anthropi) [C93.UPW]#C93#{peptidase unit: 68-169}~source YP_001369329~	FALSE	0.56	92	6.599e-21	FALSE
vSAG-0932	kanda-river-vSAG-FeCl-0530_0_56	PC_016933		Notdetermined	VC_677_0	3	331	44716	High-quality	100		GT2 cellulose synthase (EC 2.4.1.12); chitin synthase (EC 2.4.1.16); dolichyl-phosphate beta-D-mannosyltransferase (EC 2.4.1.83); dolichyl-phosphate beta-glucosyltransferase (EC 2.4.1.117); N-acetylglucosaminyltransferase (EC 2.4.1.-)				1	M	full-cat_1	56	34403	35266	1	D						NA	NA	NA	Glycosyl transferase family 2 [PF00535.29]; Glycosyltransferase like family 2 [PF13641.9]; Glycosyl transferase family 2 [PF13704.9]	GT2 cellulose synthase (EC 2.4.1.12); chitin synthase (EC 2.4.1.16); dolichyl-phosphate beta-D-mannosyltransferase (EC 2.4.1.83); dolichyl-phosphate beta-glucosyltransferase (EC 2.4.1.117); N-acetylglucosaminyltransferase (EC 2.4.1.-); N-acetylgalactosaminyltransferase (EC 2.4.1.-); hyaluronan synthase (EC 2.4.1.212); chitin oligosaccharide synthase (EC 2.4.1.-); beta-1,3-glucan synthase (EC 2.4.…	REFSEQ	Xu	REFSEQ putative glycosyl transferase; Xu	0					NA	NA	NA	FALSE
vSAG-0938	kanda-river-vSAG-FeCl-0524_2_31	PC_003463	MISC	Myoviridae	VC_220_3	1	51	86441	Medium-quality	52.32	K01939	adenylosuccinate synthase [EC:6.3.4.4] [RN:R01135]	Information systems	Nucleotide	Adenine ribonucleotide biosynthesis, IMP => ADP,ATP	3	MF	full-cat_2	31	11199	12323	1	C	K01939	adenylosuccinate synthase [EC:6.3.4.4]	YP_010058096.1	YP_010058096.1 PurA-like adenylosuccinate synthetase [Mycobacterium phage NoodleTree]	FALSE	0.269	127	3.53e-30	Adenylosuccinate synthetase [PF00709.24]		sp|B3QQZ0|PURA_CHLP8	Xh	sp|B3QQZ0|PURA_CHLP8 Adenylosuccinate synthetase; Xh	0					NA	NA	NA	FALSE
vSAG-0938	kanda-river-vSAG-FeCl-0524_1_9	PC_007753		Myoviridae	VC_220_3	1	51	86441	Medium-quality	52.32		Glycosyl transferases group 1 [PF00534.23]; Glycosyl transferases group 1 [PF13692.9]				3	MKF	full-cat_2	9	3389	4825	1	D			YP_010114502.1	YP_010114502.1 glycosyltransferase [Flavobacterium phage vB_FspM_immuto_2-6A]	TRUE	0.611	572	3.379e-181	Glycosyl transferases group 1 [PF00534.23]; Glycosyl transferases group 1 [PF13692.9]		sp|Q8QL34|Y335_SIRV1	Xh	sp|Q8QL34|Y335_SIRV1 Uncharacterized glycosyltransferase 335; Xh	0					NA	NA	NA	FALSE
vSAG-0938	kanda-river-vSAG-FeCl-0524_1_26	PC_026630		Myoviridae	VC_220_3	1	51	86441	Medium-quality	52.32		GT2 cellulose synthase (EC 2.4.1.12); chitin synthase (EC 2.4.1.16); dolichyl-phosphate beta-D-mannosyltransferase (EC 2.4.1.83); dolichyl-phosphate beta-glucosyltransferase (EC 2.4.1.117); N-acetylglucosaminyltransferase (EC 2.4.1.-)				3	M	full-cat_2	26	16435	17793	1	D			YP_010114514.1	YP_010114514.1 glycosyltransferase [Flavobacterium phage vB_FspM_immuto_2-6A]	TRUE	0.515	376	5.95e-114	Glycosyl transferase family 2 [PF00535.29]; Glycosyltransferase like family 2 [PF13641.9]; Glycosyltransferase like family 2 [PF10111.12]	GT2 cellulose synthase (EC 2.4.1.12); chitin synthase (EC 2.4.1.16); dolichyl-phosphate beta-D-mannosyltransferase (EC 2.4.1.83); dolichyl-phosphate beta-glucosyltransferase (EC 2.4.1.117); N-acetylglucosaminyltransferase (EC 2.4.1.-); N-acetylgalactosaminyltransferase (EC 2.4.1.-); hyaluronan synthase (EC 2.4.1.212); chitin oligosaccharide synthase (EC 2.4.1.-); beta-1,3-glucan synthase (EC 2.4.…				0					NA	NA	NA	FALSE
vSAG-0938	kanda-river-vSAG-FeCl-0524_1_22	PC_014379		Myoviridae	VC_220_3	1	51	86441	Medium-quality	52.32		RmlD substrate binding domain [PF04321.20]; GDP-mannose 4,6 dehydratase [PF16363.8]; NAD dependent epimerase/dehydratase family [PF01370.24]				3	MK	full-cat_2	22	13198	13872	1	D			YP_009786547.1	YP_009786547.1 dTDP-4-dehydrorhamnose reductase [Escherichia phage ESCO13]	FALSE	0.274	61	1.598e-09	RmlD substrate binding domain [PF04321.20]; GDP-mannose 4,6 dehydratase [PF16363.8]; NAD dependent epimerase/dehydratase family [PF01370.24]; Polysaccharide biosynthesis protein [PF02719.18]; Male sterility protein [PF07993.15]; 3-beta hydroxysteroid dehydrogenase/isomerase family [PF01073.22]		sp|P27830|RMLB2_ECOLI	Xh	sp|P27830|RMLB2_ECOLI dTDP-glucose 4,6-dehydratase 2; Xh	0					NA	NA	NA	FALSE
vSAG-0938	kanda-river-vSAG-FeCl-0524_1_11	PC_009935		Myoviridae	VC_220_3	1	51	86441	Medium-quality	52.32		Glycosyl transferases group 1 [PF00534.23]				3	MK	full-cat_2	11	5573	6868	1	D			YP_010114503.1	YP_010114503.1 glycosyltransferase [Flavobacterium phage vB_FspM_immuto_2-6A]	TRUE	0.535	434	3.489e-134	Glycosyl transferases group 1 [PF00534.23]		sp|Q8QL34|Y335_SIRV1	Xh	sp|Q8QL34|Y335_SIRV1 Uncharacterized glycosyltransferase 335; Xh	0					NA	NA	NA	FALSE
vSAG-0938	kanda-river-vSAG-FeCl-0524_0_39	PC_003714		Myoviridae	VC_220_3	1	51	86441	Medium-quality	52.32		GTP cyclohydrolase IA [EC:3.5.4.16]				2	MK	full-cat_1	39	31307	31942	1	C	K01495	GTP cyclohydrolase IA [EC:3.5.4.16]	YP_007673450.1	YP_007673450.1 GTP cyclohydrolase [Cellulophaga phage phiST]	FALSE	0.455	157	1.693e-42	GTP cyclohydrolase I [PF01227.25]		sp|A4J5D0|GCH1_DESRM	Xh	sp|A4J5D0|GCH1_DESRM GTP cyclohydrolase 1; Xh	0					NA	NA	NA	FALSE
vSAG-0938	kanda-river-vSAG-FeCl-0524_0_33	PC_004190		Myoviridae	VC_220_3	1	51	86441	Medium-quality	52.32		6-pyruvoyltetrahydropterin/6-carboxytetrahydropterin synthase [EC:4.2.3.12 4.1.2.50]				2	MK	full-cat_1	33	29085	29552	1	C	K01737	6-pyruvoyltetrahydropterin/6-carboxytetrahydropterin synthase [EC:4.2.3.12 4.1.2.50]	YP_010114467.1	YP_010114467.1 6-pyruvoyl-tetrahydropterin synthase [Flavobacterium phage vB_FspM_immuto_2-6A]	FALSE	0.456	128	2.283e-33	6-pyruvoyl tetrahydropterin synthase [PF01242.22]		sp|Q1RHI6|QUED_RICBR	Xh	sp|Q1RHI6|QUED_RICBR 6-carboxy-5,6,7,8-tetrahydropterin synthase; Xh	0					NA	NA	NA	FALSE
vSAG-0938	kanda-river-vSAG-FeCl-0524_0_29	PC_006629		Myoviridae	VC_220_3	1	51	86441	Medium-quality	52.32		7-cyano-7-deazaguanine synthase [EC:6.3.4.20]				2	MK	full-cat_1	29	27314	28216	1	C	K06920	7-cyano-7-deazaguanine synthase [EC:6.3.4.20]	YP_010114440.1	YP_010114440.1 7-cyano-7-deazaguanine synthase [Flavobacterium phage vB_FspM_immuto_2-6A]	TRUE	0.698	418	2.74e-131	Queuosine biosynthesis protein QueC [PF06508.16]		sp|Q1GEY7|QUEC_RUEST	Xh	sp|Q1GEY7|QUEC_RUEST 7-cyano-7-deazaguanine synthase; Xh	0					NA	NA	NA	FALSE
vSAG-0947	kanda-river-vSAG-FeCl-0514_2_33	PC_026990	Organic Nitrogen	Notdetermined	VC_589_0	2	176	62552	High-quality	100	C93	Catlytic type: Cysteine; member is LapG peptidase (Pseudomonas fluorescens)	Peptidase		LapG peptidase	3	M	full-cat_2	33	13069	13629	1	D						NA	NA	NA	Bacterial transglutaminase-like cysteine proteinase BTLCP [PF06035.14]					0	MER0392057	C93	MER0392057 - family C93 unassigned peptidases (Rhizobium sp. CF122) [C93.UPW]#C93#{peptidase unit: 28-160}~source ZP_10738374~	FALSE	0.351	70	1.665e-12	FALSE
vSAG-0981	kanda-river-vSAG-FeCl-0475_0_18	PC_002231	Organic Nitrogen	Notdetermined	VC_234_0	36	581	33890	Medium-quality	52.54	C93	Catlytic type: Cysteine; member is LapG peptidase (Pseudomonas fluorescens)	Peptidase		LapG peptidase	2	M	full-cat_1	18	7152	7523	-1	D						NA	NA	NA	Bacterial transglutaminase-like cysteine proteinase BTLCP [PF06035.14]					0	MER0390823	C93	MER0390823 - family C93 unassigned peptidases (Ochrobactrum anthropi) [C93.UPW]#C93#{peptidase unit: 68-169}~source YP_001369329~	FALSE	0.473	75	4.924e-15	FALSE
vSAG-1000	kanda-river-vSAG-FeCl-0454_1_9	PC_002231	Organic Nitrogen	Notdetermined	VC_234_0	36	592	33460	Medium-quality	67.87	C93	Catlytic type: Cysteine; member is LapG peptidase (Pseudomonas fluorescens)	Peptidase		LapG peptidase	3	M	full-cat_2	9	9018	9389	1	D						NA	NA	NA	Bacterial transglutaminase-like cysteine proteinase BTLCP [PF06035.14]					0	MER0392110	C93	MER0392110 - family C93 unassigned peptidases (Caulobacter segnis) [C93.UPW]#C93#{peptidase unit: 110-247}~source YP_003595025~	FALSE	0.418	76	1.396e-15	FALSE
vSAG-1064	kanda-river-vSAG-022-0767_1_91	PC_002231	Organic Nitrogen	Myoviridae	VC_56_1	4	73	75997	Medium-quality	81.48	C93	Catlytic type: Cysteine; member is LapG peptidase (Pseudomonas fluorescens)	Peptidase		LapG peptidase	1	M	full-cat_1	91	56817	57191	-1	D						NA	NA	NA	Bacterial transglutaminase-like cysteine proteinase BTLCP [PF06035.14]					0	MER0390823	C93	MER0390823 - family C93 unassigned peptidases (Ochrobactrum anthropi) [C93.UPW]#C93#{peptidase unit: 68-169}~source YP_001369329~	FALSE	0.469	74	9.613e-15	FALSE
vSAG-1064	kanda-river-vSAG-022-0767_1_114	PC_004703		Myoviridae	VC_56_1	4	73	75997	Medium-quality	81.48		PhoH-like protein [PF02562.19]				1	MK	full-cat_1	114	68316	69065	1	D			YP_009834215.1	YP_009834215.1 P-loop containing nucleoside triphosphate hydrolase [Lentibacter virus vB_LenP_ICBM2]	FALSE	0.41	149	2.63e-39	PhoH-like protein [PF02562.19]		sp|O07635|YLAK_BACSU	Xh	sp|O07635|YLAK_BACSU Uncharacterized protein YlaK; Xh	0					NA	NA	NA	FALSE
vSAG-1064	kanda-river-vSAG-022-0767_1_108	PC_000109	Organic Nitrogen	Myoviridae	VC_56_1	4	73	75997	Medium-quality	81.48	K00558	DNA (cytosine-5-)-methyltransferase [EC:2.1.1.37] [RN:R04858]	Amino Acid		Methionine degradation	1	M	full-cat_1	108	65479	66468	1	C	K00558	DNA (cytosine-5)-methyltransferase 1 [EC:2.1.1.37]	YP_009777679.1	YP_009777679.1 Site-specific DNA methylase (Dcm) [uncultured phage_MedDCM-OCT-S42-C7]	FALSE	0.358	266	3.222e-78	C-5 cytosine-specific DNA methylase [PF00145.20]		sp|P34877|MTSA_LACLC	Xp;Xh	sp|P34877|MTSA_LACLC Modification methylase ScrFIA; XhXp	0					NA	NA	NA	FALSE
vSAG-1073	kanda-river-vSAG-022-0757_0_35	PC_003692	Organic Nitrogen	Notdetermined	VC_234_0	36	424	39644	Medium-quality	87.83	C93	Catlytic type: Cysteine; member is LapG peptidase (Pseudomonas fluorescens)	Peptidase		LapG peptidase	1	M	full-cat_1	35	19769	20143	-1	D						NA	NA	NA	Bacterial transglutaminase-like cysteine proteinase BTLCP [PF06035.14]					0	MER0390928	C93	MER0390928 - family C93 unassigned peptidases (Bartonella tamiae) [C93.UPW]#C93#{peptidase unit: 75-162}~source ZP_10465243~	FALSE	0.554	91	1.701e-20	FALSE
vSAG-1079	kanda-river-vSAG-022-0751_2_35	PC_016794		Notdetermined	VC_290_0	2	63	81130	Medium-quality	83.87		Concanavalin A-like lectin/glucanases superfamily [PF13385.9]				2	MKTF	full-cat_1	35	40354	41166	1	D			YP_009052102.1	YP_009052102.1 putative concanavalin A-like lectin/glucanase superfamily protein [Aureococcus anophagefferens virus]	FALSE	0.26	86	1.709e-17	Concanavalin A-like lectin/glucanases superfamily [PF13385.9]					0					NA	NA	NA	FALSE
vSAG-1083	kanda-river-vSAG-022-0747_1_9	PC_004453		Notdetermined	VC_617_0	3	328	44958	Medium-quality	53.99		nicotinamide phosphoribosyltransferase [EC:2.4.2.12]				2	MKF	full-cat_1	9	4899	6329	1	C	K03462	nicotinamide phosphoribosyltransferase [EC:2.4.2.12]	YP_010111353.1	YP_010111353.1 putative nicotinate phosphoribosyltransferase [crAssphage cr111_1]	TRUE	0.534	497	1.854e-155	Nicotinate phosphoribosyltransferase (NAPRTase) family [PF04095.19]; Nicotinamide phosphoribosyltransferase, N-terminal domain [PF18127.4]		sp|Q99KQ4|NAMPT_MOUSE	Xh	sp|Q99KQ4|NAMPT_MOUSE Nicotinamide phosphoribosyltransferase; Xh	0					NA	NA	NA	FALSE
vSAG-1096	kanda-river-vSAG-022-0734_11_15	PC_000109	Organic Nitrogen	Notdetermined	VC_609_0	1	11	149466	High-quality	90.93	K00558	DNA (cytosine-5-)-methyltransferase [EC:2.1.1.37] [RN:R04858]	Amino Acid		Methionine degradation	3	M	full-cat_2	15	5515	6795	1	C	K00558	DNA (cytosine-5)-methyltransferase 1 [EC:2.1.1.37]	YP_009010751.1	YP_009010751.1 DNA methyltransferase [Croceibacter phage P2559Y]	FALSE	0.446	316	7.068e-94	C-5 cytosine-specific DNA methylase [PF00145.20]		sp|P34877|MTSA_LACLC	Xp;Xh	sp|P34877|MTSA_LACLC Modification methylase ScrFIA; XhXp	0					NA	NA	NA	FALSE
vSAG-1096	kanda-river-vSAG-022-0734_0_5	PC_020670	carbon utilization	Notdetermined	VC_609_0	1	11	149466	High-quality	90.93	GT11	GT11 GDP-L-Fuc: galactoside alpha-1,2-L-fucosyltransferase (EC 2.4.1.69); GDP-L-Fuc: beta-LacNac alpha-1,3-L-fucosyltransferase (EC 2.4.1.-)	CAZY		GlycosylTransferases	3	MF	full-cat_2	5	2351	3994	-1	D			YP_009323165.1	YP_009323165.1 hypothetical protein BOW86_gp225 [Synechococcus phage S-CAM7]	FALSE	0.312	129	7.623e-30	Glycosyl transferase family 11 [PF01531.19]	GT11 GDP-L-Fuc: galactoside alpha-1,2-L-fucosyltransferase (EC 2.4.1.69); GDP-L-Fuc: beta-LacNac alpha-1,3-L-fucosyltransferase (EC 2.4.1.-) [GT11]	REFSEQ	Xu	REFSEQ glycosyltransferase; Xu	0					NA	NA	NA	FALSE
vSAG-1111	kanda-river-vSAG-022-0718_2_4	PC_007753		Notdetermined	VC_220_7	1	8	157398	High-quality	92.22		Glycosyl transferases group 1 [PF00534.23]				2	MKF	full-cat_1	4	2482	3993	-1	D			YP_010114502.1	YP_010114502.1 glycosyltransferase [Flavobacterium phage vB_FspM_immuto_2-6A]	TRUE	0.569	541	4.202e-170	Glycosyl transferases group 1 [PF00534.23]		sp|Q8QL34|Y335_SIRV1	Xh	sp|Q8QL34|Y335_SIRV1 Uncharacterized glycosyltransferase 335; Xh	0					NA	NA	NA	FALSE
vSAG-1111	kanda-river-vSAG-022-0718_2_26	PC_006071	MISC	Notdetermined	VC_220_7	1	8	157398	High-quality	92.22	K01520	dUTP pyrophosphatase [EC:3.6.1.23] [RN:R02100]	Information systems	Nucleotide	Pyrimidine deoxyribonuleotide biosynthesis, CDP/CTP => dCDP/dCTP,dTDP/dTTP	2	M	full-cat_1	26	15926	16369	-1	C	K01520	dUTP pyrophosphatase [EC:3.6.1.23]	YP_010097064.1	YP_010097064.1 MAG dUTPase [CrAssphage sp.]	FALSE	0.532	150	2.546e-41	dUTPase [PF00692.22]		REFSEQ	Xu	REFSEQ deoxyuridine 5'-triphosphate nucleotidohydrolase; Xu	0					NA	NA	NA	FALSE
vSAG-1111	kanda-river-vSAG-022-0718_2_2	PC_004433		Notdetermined	VC_220_7	1	8	157398	High-quality	92.22		GDPmannose 4,6-dehydratase [EC:4.2.1.47]				2	MKF	full-cat_1	2	868	1836	-1	C	K01711	GDPmannose 4,6-dehydratase [EC:4.2.1.47]	YP_009323158.1	YP_009323158.1 GDP-mannose 4,6-dehydratase [Synechococcus phage S-CAM7]	FALSE	0.546	344	4.72e-105	GDP-mannose 4,6 dehydratase [PF16363.8]; NAD dependent epimerase/dehydratase family [PF01370.24]; RmlD substrate binding domain [PF04321.20]; NmrA-like family [PF05368.16]; 3-beta hydroxysteroid dehydrogenase/isomerase family [PF01073.22]		sp|P27830|RMLB2_ECOLI	Xh	sp|P27830|RMLB2_ECOLI dTDP-glucose 4,6-dehydratase 2; Xh	0					NA	NA	NA	FALSE
vSAG-1111	kanda-river-vSAG-022-0718_1_13	PC_000951		Notdetermined	VC_220_7	1	8	157398	High-quality	92.22		phosphate starvation-inducible protein PhoH and related proteins				2	MK	full-cat_1	13	10950	11636	-1	D			YP_010114620.1	YP_010114620.1 phosphate starvation-inducible protein [Flavobacterium phage vB_FspM_immuto_2-6A]	FALSE	0.535	232	2.886e-68	PhoH-like protein [PF02562.19]; AAA domain [PF13604.9]; AAA domain [PF13245.9]		sp|O07635|YLAK_BACSU	Xh	sp|O07635|YLAK_BACSU Uncharacterized protein YlaK; Xh	0					NA	NA	NA	FALSE
vSAG-1117	kanda-river-vSAG-022-0712_3_19	PC_003692	Organic Nitrogen	Notdetermined	VC_256_0	14	524	35871	Medium-quality	79.19	C93	Catlytic type: Cysteine; member is LapG peptidase (Pseudomonas fluorescens)	Peptidase		LapG peptidase	2	MF	full-cat_1	19	15096	15473	1	D						NA	NA	NA	Bacterial transglutaminase-like cysteine proteinase BTLCP [PF06035.14]					0	MER0390928	C93	MER0390928 - family C93 unassigned peptidases (Bartonella tamiae) [C93.UPW]#C93#{peptidase unit: 75-162}~source ZP_10465243~	FALSE	0.582	96	2.137e-22	FALSE
vSAG-1122	kanda-river-vSAG-022-0707_4_86	PC_020670	carbon utilization	Notdetermined	VC_571_0	2	19	123317	High-quality	100	GT11	GT11 GDP-L-Fuc: galactoside alpha-1,2-L-fucosyltransferase (EC 2.4.1.69); GDP-L-Fuc: beta-LacNac alpha-1,3-L-fucosyltransferase (EC 2.4.1.-)	CAZY		GlycosylTransferases	2	M	full-cat_1	86	48722	50302	1	C	K00718	galactoside 2-L-fucosyltransferase 1/2 [EC:2.4.1.69]	YP_009323161.1	YP_009323161.1 glycosyltransferase family 11 [Synechococcus phage S-CAM7]	FALSE	0.335	141	7.42e-34	Glycosyl transferase family 11 [PF01531.19]; N-terminal domain of galactosyltransferase [PF02709.17]	GT11 GDP-L-Fuc: galactoside alpha-1,2-L-fucosyltransferase (EC 2.4.1.69); GDP-L-Fuc: beta-LacNac alpha-1,3-L-fucosyltransferase (EC 2.4.1.-) [GT11]	sp|Q58YV9|WBNK_ECOLX	Xh	sp|Q58YV9|WBNK_ECOLX O-antigen biosynthesis glycosyltransferase WbnK; Xh	0					NA	NA	NA	FALSE
vSAG-1122	kanda-river-vSAG-022-0707_4_72	PC_006071	MISC	Notdetermined	VC_571_0	2	19	123317	High-quality	100	K01520	dUTP pyrophosphatase [EC:3.6.1.23] [RN:R02100]	Information systems	Nucleotide	Pyrimidine deoxyribonuleotide biosynthesis, CDP/CTP => dCDP/dCTP,dTDP/dTTP	2	M	full-cat_1	72	42980	43423	1	C	K01520	dUTP pyrophosphatase [EC:3.6.1.23]	YP_010113296.1	YP_010113296.1 dUTPase [crAssphage cr130_1]	FALSE	0.472	129	4.631e-34	dUTPase [PF00692.22]		REFSEQ	Xu	REFSEQ deoxyuridine 5'-triphosphate nucleotidohydrolase; Xu	0					NA	NA	NA	FALSE
vSAG-1122	kanda-river-vSAG-022-0707_4_69	PC_002636		Notdetermined	VC_571_0	2	19	123317	High-quality	100		Ribonucleotide reductase, barrel domain [PF02867.18]				2	MKE	full-cat_1	69	39125	41059	1	D			YP_009507461.1	YP_009507461.1 ribonucleoside-triphosphate reductase [Heterosigma akashiwo virus 01]	TRUE	0.48	561	2.542e-174	Ribonucleotide reductase, barrel domain [PF02867.18]					0					NA	NA	NA	FALSE
vSAG-1122	kanda-river-vSAG-022-0707_4_43	PC_000109	Organic Nitrogen	Notdetermined	VC_571_0	2	19	123317	High-quality	100	K00558	DNA (cytosine-5-)-methyltransferase [EC:2.1.1.37] [RN:R04858]	Amino Acid		Methionine degradation	2	M	full-cat_1	43	23294	24289	1	C	K00558	DNA (cytosine-5)-methyltransferase 1 [EC:2.1.1.37]	YP_008241206.1	YP_008241206.1 DNA methylase [Cellulophaga phage phi18:3]	FALSE	0.512	275	2.587e-81	C-5 cytosine-specific DNA methylase [PF00145.20]		sp|P34877|MTSA_LACLC	Xp;Xh	sp|P34877|MTSA_LACLC Modification methylase ScrFIA; XhXp	0					NA	NA	NA	FALSE
vSAG-1129	kanda-river-vSAG-022-0700_3_27	PC_001651	Organic Nitrogen	Notdetermined	VC_605_0	2	706	27782	Medium-quality	63.87	K00558	DNA (cytosine-5-)-methyltransferase [EC:2.1.1.37] [RN:R04858]	Amino Acid		Methionine degradation	2	MF	full-cat_1	27	23274	24506	-1	C	K00558	DNA (cytosine-5)-methyltransferase 1 [EC:2.1.1.37]	YP_009844321.1	YP_009844321.1 methyltransferase [Lactobacillus phage SAC12B]	FALSE	0.301	173	3.022e-45	C-5 cytosine-specific DNA methylase [PF00145.20]		sp|P34877|MTSA_LACLC	Xp;Xh	sp|P34877|MTSA_LACLC Modification methylase ScrFIA; XhXp	0					NA	NA	NA	FALSE
vSAG-1132	kanda-river-vSAG-022-0697_1_18	PC_033868	carbon utilization	Notdetermined	VC_398_0	6	728	26202	Medium-quality	72.82	GT7	GT7 lactose synthase (EC 2.4.1.22); beta-N-acetylglucosaminyl-glycopeptide beta-1,4-galactosyltransferase (EC 2.4.1.38); N-acetyllactosamine synthase (EC 2.4.1.90); xylosylprotein beta-4-galactosyltransferase (EC 2.4.1.133); UDP-Gal: neolactotriaosylceramide beta-1,4-galactosyltransferase (EC 2.4.1.275); beta-1,4-N-acetylglucosaminyltransferase (EC 2.4.1.-)	CAZY		GlycosylTransferases	2	MF	full-cat_1	18	9141	9749	-1	D			YP_009052348.1	YP_009052348.1 putative beta-1,4 galactosyltranferase [Aureococcus anophagefferens virus]	FALSE	0.252	76	7.011e-15	N-terminal region of glycosyl transferase group 7 [PF13733.9]; N-terminal domain of galactosyltransferase [PF02709.17]	GT7 lactose synthase (EC 2.4.1.22); beta-N-acetylglucosaminyl-glycopeptide beta-1,4-galactosyltransferase (EC 2.4.1.38); N-acetyllactosamine synthase (EC 2.4.1.90); xylosylprotein beta-4-galactosyltransferase (EC 2.4.1.133); UDP-Gal: neolactotriaosylceramide beta-1,4-galactosyltransferase (EC 2.4.1.275); beta-1,4-N-acetylglucosaminyltransferase (EC 2.4.1.-); UDP-GalNAc: beta-1,3-glucuronyl-N-acet…				0					NA	NA	NA	FALSE
vSAG-1143	kanda-river-vSAG-022-0683_1_4	PC_004168		Notdetermined	VC_570_0	3	32	104467	Medium-quality	71.41		Phosphoribosyl-ATP pyrophosphohydrolase [PF01503.20]				3	MKF	full-cat_2	4	1284	1679	1	D			YP_009818873.1	YP_009818873.1 MazG-like nucleotide pyrophosphohydrolase [Microbacterium phage Schubert]	FALSE	0.372	84	1.328e-18	Phosphoribosyl-ATP pyrophosphohydrolase [PF01503.20]		sp|Q5UQE7|YL479_MIMIV	Xu	sp|Q5UQE7|YL479_MIMIV Uncharacterized protein L479; Xu	0					NA	NA	NA	FALSE
vSAG-1145	kanda-river-vSAG-022-0681_5_127	PC_004703		Notdetermined	VC_527_1	4	55	85209	Medium-quality	77.1		PhoH-like protein [PF02562.19]				2	MK	full-cat_1	127	76063	76875	1	D			YP_009823095.1	YP_009823095.1 PhoH [Rheinheimera phage vB_RspM_Barba19A]	FALSE	0.707	338	4.142e-104	PhoH-like protein [PF02562.19]		sp|O07635|YLAK_BACSU	Xh	sp|O07635|YLAK_BACSU Uncharacterized protein YlaK; Xh	0					NA	NA	NA	FALSE
vSAG-1151	kanda-river-vSAG-022-0675_3_9	PC_003506		Siphoviridae	VC_497_0	3	648	30861	Medium-quality	72.55		Putative phage tail protein [PF13550.9]; Concanavalin A-like lectin/glucanases superfamily [PF13385.9]				2	MK	full-cat_1	9	5335	9891	-1	D			YP_224010.1	YP_224010.1 gp86 [Alphaproteobacteria virus phiJl001]	FALSE	0.227	312	2.809e-84	Putative phage tail protein [PF13550.9]; Concanavalin A-like lectin/glucanases superfamily [PF13385.9]		REFSEQ	Xu	REFSEQ gene transfer agent; Xu	0					NA	NA	NA	FALSE
vSAG-1152	kanda-river-vSAG-022-0673_3_47	PC_006128		Notdetermined	VC_57_0	3	95	72597	Medium-quality	85.33		PhoH-like protein [PF02562.19]				1	MK	full-cat_1	47	35392	36177	1	D			YP_009146825.1	YP_009146825.1 putative phosphate starvation-inducible protein [Acinetobacter phage YMC13/03/R2096]	FALSE	0.56	214	2.104e-61	PhoH-like protein [PF02562.19]		sp|O07635|YLAK_BACSU	Xh	sp|O07635|YLAK_BACSU Uncharacterized protein YlaK; Xh	0					NA	NA	NA	FALSE
vSAG-1158	kanda-river-vSAG-022-0666_0_36	PC_001157	Organic Nitrogen	Notdetermined	VC_394_0	3	539	35464	Medium-quality	72.51	K00558	DNA (cytosine-5-)-methyltransferase [EC:2.1.1.37] [RN:R04858]	Amino Acid		Methionine degradation	1	M	full-cat_1	36	22825	23820	1	C	K00558	DNA (cytosine-5)-methyltransferase 1 [EC:2.1.1.37]	YP_009291000.1	YP_009291000.1 DNA methylase [Gordonia phage Jumbo]	FALSE	0.426	122	5.168e-29	C-5 cytosine-specific DNA methylase [PF00145.20]		sp|P34877|MTSA_LACLC	Xp;Xh	sp|P34877|MTSA_LACLC Modification methylase ScrFIA; XhXp	0					NA	NA	NA	FALSE
vSAG-1168	kanda-river-vSAG-022-0655_1_8	PC_020187	carbon utilization	Notdetermined	VC_662_0	2	348	26673	Medium-quality	51.04	GT7	GT7 lactose synthase (EC 2.4.1.22); beta-N-acetylglucosaminyl-glycopeptide beta-1,4-galactosyltransferase (EC 2.4.1.38); N-acetyllactosamine synthase (EC 2.4.1.90); xylosylprotein beta-4-galactosyltransferase (EC 2.4.1.133); UDP-Gal: neolactotriaosylceramide beta-1,4-galactosyltransferase (EC 2.4.1.275); beta-1,4-N-acetylglucosaminyltransferase (EC 2.4.1.-)	CAZY		GlycosylTransferases	1	MTF	full-cat_1	8	4516	5115	1	D			YP_009052348.1	YP_009052348.1 putative beta-1,4 galactosyltranferase [Aureococcus anophagefferens virus]	FALSE	0.272	70	6.478e-13	N-terminal region of glycosyl transferase group 7 [PF13733.9]; N-terminal domain of galactosyltransferase [PF02709.17]; Chondroitin N-acetylgalactosaminyltransferase [PF05679.19]	GT7 lactose synthase (EC 2.4.1.22); beta-N-acetylglucosaminyl-glycopeptide beta-1,4-galactosyltransferase (EC 2.4.1.38); N-acetyllactosamine synthase (EC 2.4.1.90); xylosylprotein beta-4-galactosyltransferase (EC 2.4.1.133); UDP-Gal: neolactotriaosylceramide beta-1,4-galactosyltransferase (EC 2.4.1.275); beta-1,4-N-acetylglucosaminyltransferase (EC 2.4.1.-); UDP-GalNAc: beta-1,3-glucuronyl-N-acet…				0					NA	NA	NA	FALSE
vSAG-1179	kanda-river-vSAG-022-0644_0_42	PC_034721		Notdetermined	VC_620_0	2	293	48013	Complete	100		GT2 cellulose synthase (EC 2.4.1.12); chitin synthase (EC 2.4.1.16); dolichyl-phosphate beta-D-mannosyltransferase (EC 2.4.1.83); dolichyl-phosphate beta-glucosyltransferase (EC 2.4.1.117); N-acetylglucosaminyltransferase (EC 2.4.1.-)				1	M	full-cat_1	42	22854	23597	1	D						NA	NA	NA	Glycosyl transferase family 2 [PF00535.29]; Glycosyltransferase like family 2 [PF13641.9]	GT2 cellulose synthase (EC 2.4.1.12); chitin synthase (EC 2.4.1.16); dolichyl-phosphate beta-D-mannosyltransferase (EC 2.4.1.83); dolichyl-phosphate beta-glucosyltransferase (EC 2.4.1.117); N-acetylglucosaminyltransferase (EC 2.4.1.-); N-acetylgalactosaminyltransferase (EC 2.4.1.-); hyaluronan synthase (EC 2.4.1.212); chitin oligosaccharide synthase (EC 2.4.1.-); beta-1,3-glucan synthase (EC 2.4.…	sp|A0A0H3JNB0|TARP_STAAN	Xh	sp|A0A0H3JNB0|TARP_STAAN Poly(ribitol-phosphate) beta-N-acetylglucosaminyltransferase TarP; Xh	0					NA	NA	NA	FALSE
vSAG-1179	kanda-river-vSAG-022-0644_0_41	PC_026423		Notdetermined	VC_620_0	2	293	48013	Complete	100		GT2 cellulose synthase (EC 2.4.1.12); chitin synthase (EC 2.4.1.16); dolichyl-phosphate beta-D-mannosyltransferase (EC 2.4.1.83); dolichyl-phosphate beta-glucosyltransferase (EC 2.4.1.117); N-acetylglucosaminyltransferase (EC 2.4.1.-)				1	M	full-cat_1	41	22117	22857	1	D						NA	NA	NA	Glycosyl transferase family 2 [PF00535.29]; Glycosyltransferase like family 2 [PF13641.9]	GT2 cellulose synthase (EC 2.4.1.12); chitin synthase (EC 2.4.1.16); dolichyl-phosphate beta-D-mannosyltransferase (EC 2.4.1.83); dolichyl-phosphate beta-glucosyltransferase (EC 2.4.1.117); N-acetylglucosaminyltransferase (EC 2.4.1.-); N-acetylgalactosaminyltransferase (EC 2.4.1.-); hyaluronan synthase (EC 2.4.1.212); chitin oligosaccharide synthase (EC 2.4.1.-); beta-1,3-glucan synthase (EC 2.4.…				0					NA	NA	NA	FALSE
vSAG-1181	kanda-river-vSAG-022-0642_1_4	PC_009957	Organic Nitrogen	Notdetermined	VC_290_1	17	77	75425	Medium-quality	62.6	K00558	DNA (cytosine-5-)-methyltransferase [EC:2.1.1.37] [RN:R04858]	Amino Acid		Methionine degradation	2	MTF	full-cat_1	4	1812	3566	1	C	K00558	DNA (cytosine-5)-methyltransferase 1 [EC:2.1.1.37]	YP_009626360.1	YP_009626360.1 DNA-cytosine methyltransferase [Klebsiella phage PMBT1]	FALSE	0.327	119	2.301e-26	C-5 cytosine-specific DNA methylase [PF00145.20]		sp|P34877|MTSA_LACLC	Xp;Xh	sp|P34877|MTSA_LACLC Modification methylase ScrFIA; XhXp	0					NA	NA	NA	FALSE
vSAG-1185	kanda-river-vSAG-022-0638_2_50	PC_026990	Organic Nitrogen	Notdetermined	VC_589_0	2	176	45528	Medium-quality	76.9	C93	Catlytic type: Cysteine; member is LapG peptidase (Pseudomonas fluorescens)	Peptidase		LapG peptidase	3	M	full-cat_2	50	32488	33048	1	D						NA	NA	NA	Bacterial transglutaminase-like cysteine proteinase BTLCP [PF06035.14]					0	MER0392057	C93	MER0392057 - family C93 unassigned peptidases (Rhizobium sp. CF122) [C93.UPW]#C93#{peptidase unit: 28-160}~source ZP_10738374~	FALSE	0.351	70	1.665e-12	FALSE
vSAG-1187	kanda-river-vSAG-022-0636_0_206	PC_004444		Notdetermined	VC_220_6	1	10	153492	High-quality	92.41		PhoH-like protein [PF02562.19]; AAA domain [PF13604.9]; AAA domain [PF13245.9]				1	MK	full-cat_1	206	122563	123222	-1	D			YP_010114620.1	YP_010114620.1 phosphate starvation-inducible protein [Flavobacterium phage vB_FspM_immuto_2-6A]	FALSE	0.443	167	6.62e-46	PhoH-like protein [PF02562.19]; AAA domain [PF13604.9]; AAA domain [PF13245.9]		sp|O07635|YLAK_BACSU	Xh	sp|O07635|YLAK_BACSU Uncharacterized protein YlaK; Xh	0					NA	NA	NA	FALSE
vSAG-1187	kanda-river-vSAG-022-0636_0_170	PC_002636		Notdetermined	VC_220_6	1	10	153492	High-quality	92.41		Ribonucleotide reductase, barrel domain [PF02867.18]; Ribonucleotide reductase alpha domain [PF17975.4]				1	MKE	full-cat_1	170	86532	88382	-1	D			YP_009507461.1	YP_009507461.1 ribonucleoside-triphosphate reductase [Heterosigma akashiwo virus 01]	TRUE	0.518	623	2.723e-196	Ribonucleotide reductase, barrel domain [PF02867.18]; Ribonucleotide reductase alpha domain [PF17975.4]					0					NA	NA	NA	FALSE
vSAG-1187	kanda-river-vSAG-022-0636_0_166	PC_004190		Notdetermined	VC_220_6	1	10	153492	High-quality	92.41		6-pyruvoyltetrahydropterin/6-carboxytetrahydropterin synthase [EC:4.2.3.12 4.1.2.50]				1	MK	full-cat_1	166	85044	85505	-1	C	K01737	6-pyruvoyltetrahydropterin/6-carboxytetrahydropterin synthase [EC:4.2.3.12 4.1.2.50]	YP_010114467.1	YP_010114467.1 6-pyruvoyl-tetrahydropterin synthase [Flavobacterium phage vB_FspM_immuto_2-6A]	FALSE	0.502	143	7.032e-39	6-pyruvoyl tetrahydropterin synthase [PF01242.22]		sp|Q1RHI6|QUED_RICBR	Xh	sp|Q1RHI6|QUED_RICBR 6-carboxy-5,6,7,8-tetrahydropterin synthase; Xh	0					NA	NA	NA	FALSE
vSAG-1187	kanda-river-vSAG-022-0636_0_162	PC_006629		Notdetermined	VC_220_6	1	10	153492	High-quality	92.41		7-cyano-7-deazaguanine synthase [EC:6.3.4.20]				1	MK	full-cat_1	162	82687	83748	-1	C	K06920	7-cyano-7-deazaguanine synthase [EC:6.3.4.20]	YP_010114440.1	YP_010114440.1 7-cyano-7-deazaguanine synthase [Flavobacterium phage vB_FspM_immuto_2-6A]	FALSE	0.504	275	6.037e-81	Queuosine biosynthesis protein QueC [PF06508.16]		sp|Q1GEY7|QUEC_RUEST	Xh	sp|Q1GEY7|QUEC_RUEST 7-cyano-7-deazaguanine synthase; Xh	0					NA	NA	NA	FALSE
vSAG-1187	kanda-river-vSAG-022-0636_0_153	PC_003714		Notdetermined	VC_220_6	1	10	153492	High-quality	92.41		GTP cyclohydrolase IA [EC:3.5.4.16]				1	MK	full-cat_1	153	78477	79202	-1	C	K01495	GTP cyclohydrolase IA [EC:3.5.4.16]	YP_010114473.1	YP_010114473.1 GTP cyclohydrolase I [Flavobacterium phage vB_FspM_immuto_2-6A]	FALSE	0.56	243	1.023e-71	GTP cyclohydrolase I [PF01227.25]		sp|A4J5D0|GCH1_DESRM	Xh	sp|A4J5D0|GCH1_DESRM GTP cyclohydrolase 1; Xh	0					NA	NA	NA	FALSE
vSAG-1187	kanda-river-vSAG-022-0636_0_149	PC_007787	MISC	Notdetermined	VC_220_6	1	10	153492	High-quality	92.41	K01520	dUTP pyrophosphatase [EC:3.6.1.23] [RN:R02100]	Information systems	Nucleotide	Pyrimidine deoxyribonuleotide biosynthesis, CDP/CTP => dCDP/dCTP,dTDP/dTTP	1	M	full-cat_1	149	76701	77153	-1	C	K01520	dUTP pyrophosphatase [EC:3.6.1.23]	YP_007005203.1	YP_007005203.1 putative dUTP pyrophosphatase [Campylobacter phage CP21]	FALSE	0.581	169	5.61e-48	dUTPase [PF00692.22]					0					NA	NA	NA	FALSE
vSAG-1187	kanda-river-vSAG-022-0636_0_123	PC_007753		Notdetermined	VC_220_6	1	10	153492	High-quality	92.41		Glycosyl transferases group 1 [PF00534.23]; Glycosyl transferases group 1 [PF13692.9]				1	MK	full-cat_1	123	60845	61780	-1	D			YP_010114502.1	YP_010114502.1 glycosyltransferase [Flavobacterium phage vB_FspM_immuto_2-6A]	FALSE	0.582	343	5.563e-105	Glycosyl transferases group 1 [PF00534.23]; Glycosyl transferases group 1 [PF13692.9]		sp|Q8QL34|Y335_SIRV1	Xh	sp|Q8QL34|Y335_SIRV1 Uncharacterized glycosyltransferase 335; Xh	0					NA	NA	NA	FALSE
vSAG-1187	kanda-river-vSAG-022-0636_0_107	PC_009937		Notdetermined	VC_220_6	1	10	153492	High-quality	92.41		GT2 cellulose synthase (EC 2.4.1.12); chitin synthase (EC 2.4.1.16); dolichyl-phosphate beta-D-mannosyltransferase (EC 2.4.1.83); dolichyl-phosphate beta-glucosyltransferase (EC 2.4.1.117); N-acetylglucosaminyltransferase (EC 2.4.1.-)				1	M	full-cat_1	107	51164	51919	-1	D						NA	NA	NA	Glycosyl transferase family 2 [PF00535.29]; Glycosyltransferase like family 2 [PF13641.9]; Glycosyltransferase like family 2 [PF10111.12]	GT2 cellulose synthase (EC 2.4.1.12); chitin synthase (EC 2.4.1.16); dolichyl-phosphate beta-D-mannosyltransferase (EC 2.4.1.83); dolichyl-phosphate beta-glucosyltransferase (EC 2.4.1.117); N-acetylglucosaminyltransferase (EC 2.4.1.-); N-acetylgalactosaminyltransferase (EC 2.4.1.-); hyaluronan synthase (EC 2.4.1.212); chitin oligosaccharide synthase (EC 2.4.1.-); beta-1,3-glucan synthase (EC 2.4.…				0					NA	NA	NA	FALSE
vSAG-1191	kanda-river-vSAG-022-0632_0_64	PC_004703		Myoviridae	VC_56_1	4	73	48091	Medium-quality	52.4		PhoH-like protein [PF02562.19]				1	MK	full-cat_1	64	41237	41986	1	D			YP_009834215.1	YP_009834215.1 P-loop containing nucleoside triphosphate hydrolase [Lentibacter virus vB_LenP_ICBM2]	FALSE	0.41	149	2.63e-39	PhoH-like protein [PF02562.19]		sp|O07635|YLAK_BACSU	Xh	sp|O07635|YLAK_BACSU Uncharacterized protein YlaK; Xh	0					NA	NA	NA	FALSE
vSAG-1191	kanda-river-vSAG-022-0632_0_58	PC_000109	Organic Nitrogen	Myoviridae	VC_56_1	4	73	48091	Medium-quality	52.4	K00558	DNA (cytosine-5-)-methyltransferase [EC:2.1.1.37] [RN:R04858]	Amino Acid		Methionine degradation	1	M	full-cat_1	58	38400	39389	1	C	K00558	DNA (cytosine-5)-methyltransferase 1 [EC:2.1.1.37]	YP_009777679.1	YP_009777679.1 Site-specific DNA methylase (Dcm) [uncultured phage_MedDCM-OCT-S42-C7]	FALSE	0.356	263	2.885e-77	C-5 cytosine-specific DNA methylase [PF00145.20]		sp|P34877|MTSA_LACLC	Xp;Xh	sp|P34877|MTSA_LACLC Modification methylase ScrFIA; XhXp	0					NA	NA	NA	FALSE
vSAG-1191	kanda-river-vSAG-022-0632_0_39	PC_002231	Organic Nitrogen	Myoviridae	VC_56_1	4	73	48091	Medium-quality	52.4	C93	Catlytic type: Cysteine; member is LapG peptidase (Pseudomonas fluorescens)	Peptidase		LapG peptidase	1	M	full-cat_1	39	29021	29395	-1	D						NA	NA	NA	Bacterial transglutaminase-like cysteine proteinase BTLCP [PF06035.14]					0	MER0390823	C93	MER0390823 - family C93 unassigned peptidases (Ochrobactrum anthropi) [C93.UPW]#C93#{peptidase unit: 68-169}~source YP_001369329~	FALSE	0.469	74	9.613e-15	FALSE
vSAG-1193	kanda-river-vSAG-022-0630_0_25	PC_004703		Notdetermined	VC_527_1	4	55	84815	Medium-quality	76.74		PhoH-like protein [PF02562.19]				2	MK	full-cat_1	25	8238	9050	-1	D			YP_009823095.1	YP_009823095.1 PhoH [Rheinheimera phage vB_RspM_Barba19A]	FALSE	0.707	338	4.142e-104	PhoH-like protein [PF02562.19]		sp|O07635|YLAK_BACSU	Xh	sp|O07635|YLAK_BACSU Uncharacterized protein YlaK; Xh	0					NA	NA	NA	FALSE
vSAG-1197	kanda-river-vSAG-022-0626_1_27	PC_008263	MISC	Notdetermined	VC_328_0	3	228	56667	Medium-quality	57.35	K01520	dUTP pyrophosphatase [EC:3.6.1.23] [RN:R02100]	Information systems	Nucleotide	Pyrimidine deoxyribonuleotide biosynthesis, CDP/CTP => dCDP/dCTP,dTDP/dTTP	2	MT	full-cat_1	27	17792	18223	1	C	K01520	dUTP pyrophosphatase [EC:3.6.1.23]	YP_010111325.1	YP_010111325.1 putative dUTPase [crAssphage cr111_1]	FALSE	0.468	130	1.517e-34	dUTPase [PF00692.22]					0					NA	NA	NA	FALSE
vSAG-1197	kanda-river-vSAG-022-0626_1_20	PC_011101	MISC	Notdetermined	VC_328_0	3	228	56667	Medium-quality	57.35	K21636	ribonucleoside-triphosphate reductase [EC:1.17.4.2 1.1.98.6] [RN:R02022 R11636]	Information systems	Nucleotide	Pyrimidine deoxyribonuleotide biosynthesis, CDP/CTP => dCDP/dCTP,dTDP/dTTP	2	MT	full-cat_1	20	13371	15206	1	C	K21636	ribonucleoside-triphosphate reductase (formate) [EC:1.1.98.6]	YP_009196617.1	YP_009196617.1 putative anaerobic ribonucleoside triphosphate reductase [Cronobacter phage S13]	TRUE	0.567	654	3.859e-207	Anaerobic ribonucleoside-triphosphate reductase [PF13597.9]		sp|P28903|NRDD_ECOLI	Xh	sp|P28903|NRDD_ECOLI Anaerobic ribonucleoside-triphosphate reductase; Xh	0					NA	NA	NA	FALSE
vSAG-1200	kanda-river-vSAG-022-0623_2_60	PC_035773		Notdetermined	VC_603_0	4	28	111019	Medium-quality	58.06		nicotinate phosphoribosyltransferase [EC:6.3.4.21]				1	MK	full-cat_1	60	41762	43183	1	C	K00763	nicotinate phosphoribosyltransferase [EC:6.3.4.21]				NA	NA	NA	Nicotinate phosphoribosyltransferase (NAPRTase) family [PF04095.19]; Quinolinate phosphoribosyl transferase, C-terminal domain [PF01729.22]; Nicotinate phosphoribosyltransferase (NAPRTase) N-terminal domain [PF17767.4]; Nicotinate phosphoribosyltransferase C-terminal domain [PF17956.4]					0					NA	NA	NA	FALSE
vSAG-1201	kanda-river-vSAG-022-0622_0_60	PC_014061		Notdetermined	VC_586_0	5	213	58003	High-quality	100		phospholipase D [EC:3.1.4.4]				2	MK	full-cat_1	60	40533	41021	-1	C	K17717	phospholipase D [EC:3.1.4.4]				NA	NA	NA	PLD-like domain [PF13091.9]					0					NA	NA	NA	FALSE
vSAG-1201	kanda-river-vSAG-022-0622_0_40	PC_016912		Notdetermined	VC_586_0	5	213	58003	High-quality	100		Patatin-like phospholipase [PF01734.25]				1	MK	full-cat_1	40	19478	20551	1	D						NA	NA	NA	Patatin-like phospholipase [PF01734.25]					0					NA	NA	NA	FALSE
vSAG-1205	kanda-river-vSAG-022-0618_4_21	PC_007750		Notdetermined	VC_577_0	6	318	45543	Medium-quality	56		7-cyano-7-deazaguanine synthase [EC:6.3.4.20]				2	MK	full-cat_1	21	12863	13528	-1	C	K06920	7-cyano-7-deazaguanine synthase [EC:6.3.4.20]	YP_009196836.1	YP_009196836.1 queuosine biosynthesis QueC ATPase [Escherichia phage CAjan]	FALSE	0.462	186	2.797e-52	Queuosine biosynthesis protein QueC [PF06508.16]		sp|Q1GEY7|QUEC_RUEST	Xh	sp|Q1GEY7|QUEC_RUEST 7-cyano-7-deazaguanine synthase; Xh	0					NA	NA	NA	FALSE
vSAG-1205	kanda-river-vSAG-022-0618_4_20	PC_005658		Notdetermined	VC_577_0	6	318	45543	Medium-quality	56		6-pyruvoyltetrahydropterin/6-carboxytetrahydropterin synthase [EC:4.2.3.12 4.1.2.50]				2	MK	full-cat_1	20	12453	12866	-1	C	K01737	6-pyruvoyltetrahydropterin/6-carboxytetrahydropterin synthase [EC:4.2.3.12 4.1.2.50]	YP_009603589.1	YP_009603589.1 putative QueD-like protein [Pseudomonas phage PaMx25]	FALSE	0.702	192	3.474e-56	6-pyruvoyl tetrahydropterin synthase [PF01242.22]		sp|Q1RHI6|QUED_RICBR	Xh	sp|Q1RHI6|QUED_RICBR 6-carboxy-5,6,7,8-tetrahydropterin synthase; Xh	0					NA	NA	NA	FALSE
vSAG-1205	kanda-river-vSAG-022-0618_4_18	PC_003715		Notdetermined	VC_577_0	6	318	45543	Medium-quality	56		GTP cyclohydrolase IA [EC:3.5.4.16]				2	MK	full-cat_1	18	11094	11906	-1	C	K01495	GTP cyclohydrolase IA [EC:3.5.4.16]	YP_009126590.1	YP_009126590.1 GTP cyclohydrolase [Vibrio phage VpKK5]	FALSE	0.453	221	1.45e-63	GTP cyclohydrolase I [PF01227.25]		sp|A4J5D0|GCH1_DESRM	Xh	sp|A4J5D0|GCH1_DESRM GTP cyclohydrolase 1; Xh	0					NA	NA	NA	FALSE
vSAG-1208	kanda-river-vSAG-022-0615_1_57	PC_020595		Notdetermined	VC_463_0	3	139	66519	High-quality	92.05		Glycosyl transferases group 1 [PF13692.9]; Glycosyl transferases group 1 [PF00534.23]				2	MKF	full-cat_1	57	42394	43461	1	D						NA	NA	NA	Glycosyl transferases group 1 [PF13692.9]; Glycosyl transferases group 1 [PF00534.23]					0					NA	NA	NA	FALSE
vSAG-1208	kanda-river-vSAG-022-0615_0_21	PC_012553		Notdetermined	VC_463_0	3	139	66519	High-quality	92.05		Cobalamin biosynthesis protein CobT VWA domain [PF11775.11]				3	MK	full-cat_2	21	9702	11009	-1	D						NA	NA	NA	Cobalamin biosynthesis protein CobT VWA domain [PF11775.11]					0					NA	NA	NA	FALSE
vSAG-1212	kanda-river-vSAG-022-0611_0_14	PC_035717		Notdetermined	VC_499_0	5	226	57038	Medium-quality	78.06		Concanavalin A-like lectin/glucanases superfamily [PF13385.9]				1	MK	full-cat_1	14	12528	13286	1	D			YP_009052102.1	YP_009052102.1 putative concanavalin A-like lectin/glucanase superfamily protein [Aureococcus anophagefferens virus]	FALSE	0.231	64	1.299e-10	Concanavalin A-like lectin/glucanases superfamily [PF13385.9]					0					NA	NA	NA	FALSE
vSAG-1214	kanda-river-vSAG-022-0609_2_8	PC_009105	Organic Nitrogen	Notdetermined	VC_436_0	2	380	41652	High-quality	100	K00558	DNA (cytosine-5-)-methyltransferase [EC:2.1.1.37] [RN:R04858]	Amino Acid		Methionine degradation	3	MF	full-cat_2	8	3434	4678	-1	C	K00558	DNA (cytosine-5)-methyltransferase 1 [EC:2.1.1.37]	YP_009877252.1	YP_009877252.1 DNA-cytosine methyltransferase (EC [Escherichia virus P2-4B2]	FALSE	0.563	246	7.615e-70	C-5 cytosine-specific DNA methylase [PF00145.20]		sp|P34877|MTSA_LACLC	Xp;Xh	sp|P34877|MTSA_LACLC Modification methylase ScrFIA; XhXp	0					NA	NA	NA	FALSE
vSAG-1220	kanda-river-vSAG-022-0603_3_122	PC_026905	Organic Nitrogen	Notdetermined	VC_225_0	2	29	107450	High-quality	100	U69	Self-processing occurs at the Ser846|+|Ala bond.	Peptidase		Self-processing peptidases	1	M	full-cat_1	122	88657	89442	1	D			YP_008242304.1	YP_008242304.1 structural protein [Cellulophaga phage phi14:2]	FALSE	0.256	75	6.503e-14						0	MER0254520	U69	MER0254520 - family U69 unassigned peptidases (Capitella capitata) [U69.UPW]#U69#{peptidase unit: 300-632}~source Capca1_187824~	FALSE	0.341	119	2.507e-28	FALSE
vSAG-1221	kanda-river-vSAG-022-0602_2_48	PC_003692	Organic Nitrogen	Siphoviridae	VC_256_0	14	543	35364	Medium-quality	73.84	C93	Catlytic type: Cysteine; member is LapG peptidase (Pseudomonas fluorescens)	Peptidase		LapG peptidase	2	MF	full-cat_1	48	33590	33958	-1	D						NA	NA	NA	Bacterial transglutaminase-like cysteine proteinase BTLCP [PF06035.14]					0	MER0390928	C93	MER0390928 - family C93 unassigned peptidases (Bartonella tamiae) [C93.UPW]#C93#{peptidase unit: 75-162}~source ZP_10465243~	FALSE	0.547	93	1.718e-21	FALSE
vSAG-1221	kanda-river-vSAG-022-0602_2_42	PC_012328		Siphoviridae	VC_256_0	14	543	35364	Medium-quality	73.84		R67 dihydrofolate reductase [PF06442.14]				2	MK	full-cat_1	42	30039	30224	1	D						NA	NA	NA	R67 dihydrofolate reductase [PF06442.14]					0					NA	NA	NA	FALSE
vSAG-1224	kanda-river-vSAG-022-0599_2_39	PC_035604	carbon utilization	Notdetermined	VC_649_0	2	436	39336	High-quality	98.38	GH135	GH135 alpha-1,4-galactosaminogalactan hydrolase (EC 3.2.1.-)	CAZY		Glycoside Hydrolases	1	M	full-cat_1	39	21446	22402	1	D						NA	NA	NA	Spherulation-specific family 4 [PF12138.11]	GH135 alpha-1,4-galactosaminogalactan hydrolase (EC 3.2.1.-) [GH135]				0					NA	NA	NA	FALSE
vSAG-1225	kanda-river-vSAG-022-0598_5_8	PC_035586		Notdetermined	VC_648_0	2	376	42011	Medium-quality	51.71		GDP-mannose 4,6 dehydratase [PF16363.8]; NAD dependent epimerase/dehydratase family [PF01370.24]; RmlD substrate binding domain [PF04321.20]; 3-beta hydroxysteroid dehydrogenase/isomerase family [PF01073.22]; Polysaccharide biosynthesis protein [PF02719.18]; Male sterility protein [PF07993.15]; NmrA-like family [PF05368.16]; NAD(P)H-binding [PF13460.9]				2	MK	full-cat_1	8	5549	6322	1	D			YP_010114513.1	YP_010114513.1 nucleoside-diphosphate-sugar epimerase [Flavobacterium phage vB_FspM_immuto_2-6A]	FALSE	0.27	103	2.573e-23	GDP-mannose 4,6 dehydratase [PF16363.8]; NAD dependent epimerase/dehydratase family [PF01370.24]; RmlD substrate binding domain [PF04321.20]; 3-beta hydroxysteroid dehydrogenase/isomerase family [PF01073.22]; Polysaccharide biosynthesis protein [PF02719.18]; Male sterility protein [PF07993.15]; NmrA-like family [PF05368.16]; NAD(P)H-binding [PF13460.9]		sp|P27830|RMLB2_ECOLI	Xh	sp|P27830|RMLB2_ECOLI dTDP-glucose 4,6-dehydratase 2; Xh	0					NA	NA	NA	FALSE
vSAG-1225	kanda-river-vSAG-022-0598_5_10	PC_017052		Notdetermined	VC_648_0	2	376	42011	Medium-quality	51.71		GT2 cellulose synthase (EC 2.4.1.12); chitin synthase (EC 2.4.1.16); dolichyl-phosphate beta-D-mannosyltransferase (EC 2.4.1.83); dolichyl-phosphate beta-glucosyltransferase (EC 2.4.1.117); N-acetylglucosaminyltransferase (EC 2.4.1.-)				2	M	full-cat_1	10	6927	7724	1	D						NA	NA	NA	Glycosyl transferase family 2 [PF13704.9]; Glycosyl transferase family 2 [PF00535.29]; Glycosyltransferase like family 2 [PF13641.9]	GT2 cellulose synthase (EC 2.4.1.12); chitin synthase (EC 2.4.1.16); dolichyl-phosphate beta-D-mannosyltransferase (EC 2.4.1.83); dolichyl-phosphate beta-glucosyltransferase (EC 2.4.1.117); N-acetylglucosaminyltransferase (EC 2.4.1.-); N-acetylgalactosaminyltransferase (EC 2.4.1.-); hyaluronan synthase (EC 2.4.1.212); chitin oligosaccharide synthase (EC 2.4.1.-); beta-1,3-glucan synthase (EC 2.4.…				0					NA	NA	NA	FALSE
vSAG-1225	kanda-river-vSAG-022-0598_4_5	PC_026873		Notdetermined	VC_648_0	2	376	42011	Medium-quality	51.71		Concanavalin A-like lectin/glucanases superfamily [PF13385.9]; Carbohydrate binding domain [PF02018.20]				2	MK	full-cat_1	5	5445	8129	1	D						NA	NA	NA	Concanavalin A-like lectin/glucanases superfamily [PF13385.9]; Carbohydrate binding domain [PF02018.20]		REFSEQ	Xu	REFSEQ minor tail protein; Xu	0					NA	NA	NA	FALSE
vSAG-1230	kanda-river-vSAG-022-0593_0_32	PC_021091		Notdetermined	VC_309_0	5	504	36557	High-quality	100		Formyl transferase [PF00551.22]				2	MK	full-cat_1	32	15481	16200	1	D						NA	NA	NA	Formyl transferase [PF00551.22]		sp|Q5HH12|PUR3_STAAC	Xh	sp|Q5HH12|PUR3_STAAC Phosphoribosylglycinamide formyltransferase; Xh	0					NA	NA	NA	FALSE
vSAG-1230	kanda-river-vSAG-022-0593_0_30	PC_003469		Notdetermined	VC_309_0	5	504	36557	High-quality	100		Glycosyl transferases group 1 [PF13524.9]; Glycosyl transferases group 1 [PF00534.23]				2	MK	full-cat_1	30	14297	15313	1	D			YP_009012496.1	YP_009012496.1 Phi92_gp164 [Enterobacteria phage phi92]	FALSE	0.319	163	1.208e-42	Glycosyl transferases group 1 [PF13524.9]; Glycosyl transferases group 1 [PF00534.23]		REFSEQ	Xu	REFSEQ hypothetical protein; Xu	0					NA	NA	NA	FALSE
vSAG-1234	kanda-river-vSAG-022-0589_0_38	PC_002231	Organic Nitrogen	Notdetermined	VC_234_0	36	352	43316	Medium-quality	88.57	C93	Catlytic type: Cysteine; member is LapG peptidase (Pseudomonas fluorescens)	Peptidase		LapG peptidase	1	M	full-cat_1	38	23004	23378	-1	D						NA	NA	NA	Bacterial transglutaminase-like cysteine proteinase BTLCP [PF06035.14]					0	MER0390823	C93	MER0390823 - family C93 unassigned peptidases (Ochrobactrum anthropi) [C93.UPW]#C93#{peptidase unit: 68-169}~source YP_001369329~	FALSE	0.477	76	2.726e-15	FALSE
vSAG-1235	kanda-river-vSAG-022-0588_3_15	PC_007101		Zobellviridae	VC_92_0	5	676	29242	Medium-quality	59.13		Ribonucleotide reductase, barrel domain [PF02867.18]				2	MKE	full-cat_1	15	8220	9104	1	D			YP_009831807.1	YP_009831807.1 ribonucleotide-diphosphate reductase [Streptomyces phage BRock]	FALSE	0.538	291	2.069e-87	Ribonucleotide reductase, barrel domain [PF02867.18]					0					NA	NA	NA	FALSE
vSAG-1235	kanda-river-vSAG-022-0588_3_13	PC_007101	MISC	Zobellviridae	VC_92_0	5	676	29242	Medium-quality	59.13	K00525	Ribonucleotide reductase, barrel domain [PF02867.18]	Information systems	Nucleotide	Pyrimidine deoxyribonuleotide biosynthesis, CDP/CTP => dCDP/dCTP,dTDP/dTTP	2	MKE	full-cat_1	13	6611	7459	1	C	K00525	ribonucleoside-diphosphate reductase alpha chain [EC:1.17.4.1]	YP_009831807.1	YP_009831807.1 ribonucleotide-diphosphate reductase [Streptomyces phage BRock]	FALSE	0.409	193	7.567e-54	Ribonucleotide reductase, barrel domain [PF02867.18]					0					NA	NA	NA	FALSE
vSAG-1236	kanda-river-vSAG-022-0587_1_43	PC_000359	MISC	Notdetermined	VC_646_0	2	70	77134	Medium-quality	87.96	K00560	thymidylate synthase [EC:2.1.1.45] [RN:R02101]	Information systems	Nucleotide	Pyrimidine deoxyribonuleotide biosynthesis, CDP/CTP => dCDP/dCTP,dTDP/dTTP	1	M	full-cat_1	43	27634	28149	-1	C	K00560	thymidylate synthase [EC:2.1.1.45]	YP_009118461.1	YP_009118461.1 thymidylate synthase [Equid gammaherpesvirus 5]	FALSE	0.626	212	2.293e-62	Thymidylate synthase [PF00303.22]					0					NA	NA	NA	FALSE
vSAG-1237	kanda-river-vSAG-022-0586_3_150	PC_002877	MISC	Notdetermined	VC_645_0	2	7	158698	Medium-quality	84.84	K01520	dUTP pyrophosphatase [EC:3.6.1.23] [RN:R02100]	Information systems	Nucleotide	Pyrimidine deoxyribonuleotide biosynthesis, CDP/CTP => dCDP/dCTP,dTDP/dTTP	2	M	full-cat_1	150	82364	82834	1	C	K01520	dUTP pyrophosphatase [EC:3.6.1.23]	YP_009701794.1	YP_009701794.1 dUTP pyrophosphatase [Paramecium bursaria Chlorella virus CVA-1]	FALSE	0.329	78	2.696e-16	dUTPase [PF00692.22]					0					NA	NA	NA	FALSE
vSAG-1242	kanda-river-vSAG-022-0581_0_127	PC_004703		Notdetermined	VC_527_1	4	55	85492	Medium-quality	77.35		PhoH-like protein [PF02562.19]				2	MK	full-cat_1	127	76030	76842	1	D			YP_009823095.1	YP_009823095.1 PhoH [Rheinheimera phage vB_RspM_Barba19A]	FALSE	0.707	338	4.142e-104	PhoH-like protein [PF02562.19]		sp|O07635|YLAK_BACSU	Xh	sp|O07635|YLAK_BACSU Uncharacterized protein YlaK; Xh	0					NA	NA	NA	FALSE
vSAG-1245	kanda-river-vSAG-022-0578_4_70	PC_017307		Notdetermined	VC_603_0	4	13	141268	Medium-quality	67.2		methionyl-tRNA formyltransferase [EC:2.1.2.9]				2	MK	full-cat_1	70	48297	49253	1	C	K00604	methionyl-tRNA formyltransferase [EC:2.1.2.9]				NA	NA	NA	Formyl transferase [PF00551.22]; Formyl transferase, C-terminal domain [PF02911.21]		sp|Q5HH12|PUR3_STAAC	Xh	sp|Q5HH12|PUR3_STAAC Phosphoribosylglycinamide formyltransferase; Xh	0					NA	NA	NA	FALSE
vSAG-1255	kanda-river-vSAG-022-0566_2_9	PC_003715		Notdetermined	VC_593_0	5	334	44627	High-quality	100		GTP cyclohydrolase IA [EC:3.5.4.16]				2	MK	full-cat_1	9	5451	6299	-1	C	K01495	GTP cyclohydrolase IA [EC:3.5.4.16]	YP_009285847.1	YP_009285847.1 GTP cyclohydrolase [Pseudomonas phage NP1]	FALSE	0.465	227	2.103e-65	GTP cyclohydrolase I [PF01227.25]		sp|A4J5D0|GCH1_DESRM	Xh	sp|A4J5D0|GCH1_DESRM GTP cyclohydrolase 1; Xh	0					NA	NA	NA	FALSE
vSAG-1255	kanda-river-vSAG-022-0566_2_12	PC_007750		Notdetermined	VC_593_0	5	334	44627	High-quality	100		7-cyano-7-deazaguanine synthase [EC:6.3.4.20]				2	MK	full-cat_1	12	7262	7945	-1	C	K06920	7-cyano-7-deazaguanine synthase [EC:6.3.4.20]	YP_009126588.1	YP_009126588.1 7-cyano-7-deazaguanine synthase [Vibrio phage VpKK5]	FALSE	0.512	207	2.088e-59	Queuosine biosynthesis protein QueC [PF06508.16]		sp|Q1GEY7|QUEC_RUEST	Xh	sp|Q1GEY7|QUEC_RUEST 7-cyano-7-deazaguanine synthase; Xh	0					NA	NA	NA	FALSE
vSAG-1255	kanda-river-vSAG-022-0566_2_11	PC_005658		Notdetermined	VC_593_0	5	334	44627	High-quality	100		6-pyruvoyltetrahydropterin/6-carboxytetrahydropterin synthase [EC:4.2.3.12 4.1.2.50]				2	MK	full-cat_1	11	6837	7265	-1	C	K01737	6-pyruvoyltetrahydropterin/6-carboxytetrahydropterin synthase [EC:4.2.3.12 4.1.2.50]	YP_009285848.1	YP_009285848.1 6-carboxytetrahydropterin synthase [Pseudomonas phage NP1]	FALSE	0.717	196	2.552e-57	6-pyruvoyl tetrahydropterin synthase [PF01242.22]		sp|Q1RHI6|QUED_RICBR	Xh	sp|Q1RHI6|QUED_RICBR 6-carboxy-5,6,7,8-tetrahydropterin synthase; Xh	0					NA	NA	NA	FALSE
vSAG-1275	kanda-river-vSAG-022-0544_3_16	PC_006077	MISC	Notdetermined	VC_573_0	2	105	71610	Medium-quality	63.42	K01520	dUTP pyrophosphatase [EC:3.6.1.23] [RN:R02100]	Information systems	Nucleotide	Pyrimidine deoxyribonuleotide biosynthesis, CDP/CTP => dCDP/dCTP,dTDP/dTTP	3	M	full-cat_2	16	9001	9411	1	C	K01520	dUTP pyrophosphatase [EC:3.6.1.23]	YP_232923.1	YP_232923.1 dUTPase [Vaccinia virus]	FALSE	0.451	111	7.973e-28	dUTPase [PF00692.22]					0					NA	NA	NA	FALSE
vSAG-1275	kanda-river-vSAG-022-0544_0_18	PC_000951		Notdetermined	VC_573_0	2	105	71610	Medium-quality	63.42		phosphate starvation-inducible protein PhoH and related proteins				1	MKT	full-cat_1	18	16413	17114	-1	C	K06217	phosphate starvation-inducible protein PhoH and related proteins	YP_006560919.1	YP_006560919.1 phosphate starvation-inducible protein [Celeribacter phage P12053L]	FALSE	0.44	162	4.87e-44	PhoH-like protein [PF02562.19]		sp|O07635|YLAK_BACSU	Xh	sp|O07635|YLAK_BACSU Uncharacterized protein YlaK; Xh	0					NA	NA	NA	FALSE
vSAG-1279	kanda-river-vSAG-022-0540_2_8	PC_009957	Organic Nitrogen	Notdetermined	VC_290_1	17	94	72709	Medium-quality	62.08	K00558	DNA (cytosine-5-)-methyltransferase [EC:2.1.1.37] [RN:R04858]	Amino Acid		Methionine degradation	3	MT	full-cat_2	8	9684	11453	-1	C	K00558	DNA (cytosine-5)-methyltransferase 1 [EC:2.1.1.37]	YP_003579981.1	YP_003579981.1 hypothetical protein KP15_105 [Klebsiella phage KP15]	FALSE	0.34	140	4.756e-33	C-5 cytosine-specific DNA methylase [PF00145.20]		sp|P34877|MTSA_LACLC	Xp;Xh	sp|P34877|MTSA_LACLC Modification methylase ScrFIA; XhXp	0					NA	NA	NA	FALSE
vSAG-1280	kanda-river-vSAG-022-0539_3_34	PC_008908	carbon utilization	Notdetermined	VC_588_0	2	66	79890	High-quality	100	GT27	GT27 polypeptide alpha-N-acetylgalactosaminyltransferase (EC 2.4.1.41)	CAZY		GlycosylTransferases	2	M	full-cat_1	34	17993	18637	1	D			YP_010113289.1	YP_010113289.1 GtrB [crAssphage cr130_1]	FALSE	0.324	74	3.243e-14	Glycosyltransferase like family 2 [PF13641.9]; Glycosyl transferase family 2 [PF00535.29]; Glycosyltransferase like family 2 [PF10111.12]; Glycosyl transferase family group 2 [PF13632.9]; N-terminal domain of galactosyltransferase [PF02709.17]; Glycosyl transferase family 21 [PF13506.9]	GT27 polypeptide alpha-N-acetylgalactosaminyltransferase (EC 2.4.1.41) [GT27]; GT2 cellulose synthase (EC 2.4.1.12); chitin synthase (EC 2.4.1.16); dolichyl-phosphate beta-D-mannosyltransferase (EC 2.4.1.83); dolichyl-phosphate beta-glucosyltransferase (EC 2.4.1.117); N-acetylglucosaminyltransferase (EC 2.4.1.-); N-acetylgalactosaminyltransferase (EC 2.4.1.-); hyaluronan synthase (EC 2.4.1.212); …	sp|A0A0H3JNB0|TARP_STAAN	Xh	sp|A0A0H3JNB0|TARP_STAAN Poly(ribitol-phosphate) beta-N-acetylglucosaminyltransferase TarP; Xh	0					NA	NA	NA	FALSE
vSAG-1291	kanda-river-vSAG-022-0528_0_34	PC_009831		Notdetermined	VC_467_0	10	572	33057	High-quality	91.73		Concanavalin A-like lectin/glucanases superfamily [PF13385.9]				2	MK	full-cat_1	34	22449	23192	1	D						NA	NA	NA	Concanavalin A-like lectin/glucanases superfamily [PF13385.9]					0					NA	NA	NA	FALSE
vSAG-1303	kanda-river-vSAG-022-0516_8_8	PC_006629		Notdetermined	VC_220_5	1	9	154754	Complete	100		7-cyano-7-deazaguanine synthase [EC:6.3.4.20]				3	MKF	full-cat_2	8	3618	4478	-1	C	K06920	7-cyano-7-deazaguanine synthase [EC:6.3.4.20]	YP_010114440.1	YP_010114440.1 7-cyano-7-deazaguanine synthase [Flavobacterium phage vB_FspM_immuto_2-6A]	FALSE	0.493	267	2.277e-79	Queuosine biosynthesis protein QueC [PF06508.16]		sp|Q1GEY7|QUEC_RUEST	Xh	sp|Q1GEY7|QUEC_RUEST 7-cyano-7-deazaguanine synthase; Xh	0					NA	NA	NA	FALSE
vSAG-1303	kanda-river-vSAG-022-0516_8_3	PC_003714		Notdetermined	VC_220_5	1	9	154754	Complete	100		GTP cyclohydrolase IA [EC:3.5.4.16]				3	MKF	full-cat_2	3	879	1514	-1	C	K01495	GTP cyclohydrolase IA [EC:3.5.4.16]	YP_010114473.1	YP_010114473.1 GTP cyclohydrolase I [Flavobacterium phage vB_FspM_immuto_2-6A]	FALSE	0.461	164	8.154e-45	GTP cyclohydrolase I [PF01227.25]		sp|A4J5D0|GCH1_DESRM	Xh	sp|A4J5D0|GCH1_DESRM GTP cyclohydrolase 1; Xh	0					NA	NA	NA	FALSE
vSAG-1303	kanda-river-vSAG-022-0516_8_19	PC_002636		Notdetermined	VC_220_5	1	9	154754	Complete	100		Ribonucleotide reductase, barrel domain [PF02867.18]; Ribonucleotide reductase alpha domain [PF17975.4]				3	MKE	full-cat_2	19	7965	9815	-1	D			YP_009507461.1	YP_009507461.1 ribonucleoside-triphosphate reductase [Heterosigma akashiwo virus 01]	TRUE	0.539	646	2.513e-204	Ribonucleotide reductase, barrel domain [PF02867.18]; Ribonucleotide reductase alpha domain [PF17975.4]					0					NA	NA	NA	FALSE
vSAG-1303	kanda-river-vSAG-022-0516_8_16	PC_017238		Notdetermined	VC_220_5	1	9	154754	Complete	100		6-pyruvoyltetrahydropterin/6-carboxytetrahydropterin synthase [EC:4.2.3.12 4.1.2.50]				3	MK	full-cat_2	16	6991	7569	-1	C	K01737	6-pyruvoyltetrahydropterin/6-carboxytetrahydropterin synthase [EC:4.2.3.12 4.1.2.50]	YP_007005116.1	YP_007005116.1 putative 6-pyruvoyl-tetrahydropterin synthase [Campylobacter phage CP21]	FALSE	0.41	137	7.238e-36	6-pyruvoyl tetrahydropterin synthase [PF01242.22]		sp|Q1RHI6|QUED_RICBR	Xh	sp|Q1RHI6|QUED_RICBR 6-carboxy-5,6,7,8-tetrahydropterin synthase; Xh	0					NA	NA	NA	FALSE
vSAG-1303	kanda-river-vSAG-022-0516_10_49	PC_009937		Notdetermined	VC_220_5	1	9	154754	Complete	100		GT2 cellulose synthase (EC 2.4.1.12); chitin synthase (EC 2.4.1.16); dolichyl-phosphate beta-D-mannosyltransferase (EC 2.4.1.83); dolichyl-phosphate beta-glucosyltransferase (EC 2.4.1.117); N-acetylglucosaminyltransferase (EC 2.4.1.-)				2	M	full-cat_1	49	27707	28465	1	D						NA	NA	NA	Glycosyl transferase family 2 [PF00535.29]; Glycosyltransferase like family 2 [PF13641.9]; Glycosyltransferase like family 2 [PF10111.12]	GT2 cellulose synthase (EC 2.4.1.12); chitin synthase (EC 2.4.1.16); dolichyl-phosphate beta-D-mannosyltransferase (EC 2.4.1.83); dolichyl-phosphate beta-glucosyltransferase (EC 2.4.1.117); N-acetylglucosaminyltransferase (EC 2.4.1.-); N-acetylgalactosaminyltransferase (EC 2.4.1.-); hyaluronan synthase (EC 2.4.1.212); chitin oligosaccharide synthase (EC 2.4.1.-); beta-1,3-glucan synthase (EC 2.4.…				0					NA	NA	NA	FALSE
vSAG-1303	kanda-river-vSAG-022-0516_10_44	PC_020187	carbon utilization	Notdetermined	VC_220_5	1	9	154754	Complete	100	GT7	GT7 lactose synthase (EC 2.4.1.22); beta-N-acetylglucosaminyl-glycopeptide beta-1,4-galactosyltransferase (EC 2.4.1.38); N-acetyllactosamine synthase (EC 2.4.1.90); xylosylprotein beta-4-galactosyltransferase (EC 2.4.1.133); UDP-Gal: neolactotriaosylceramide beta-1,4-galactosyltransferase (EC 2.4.1.275); beta-1,4-N-acetylglucosaminyltransferase (EC 2.4.1.-)	CAZY		GlycosylTransferases	2	M	full-cat_1	44	24929	25678	1	D						NA	NA	NA	N-terminal domain of galactosyltransferase [PF02709.17]; N-terminal region of glycosyl transferase group 7 [PF13733.9]; Glycosyltransferase like family 2 [PF10111.12]	GT7 lactose synthase (EC 2.4.1.22); beta-N-acetylglucosaminyl-glycopeptide beta-1,4-galactosyltransferase (EC 2.4.1.38); N-acetyllactosamine synthase (EC 2.4.1.90); xylosylprotein beta-4-galactosyltransferase (EC 2.4.1.133); UDP-Gal: neolactotriaosylceramide beta-1,4-galactosyltransferase (EC 2.4.1.275); beta-1,4-N-acetylglucosaminyltransferase (EC 2.4.1.-); UDP-GalNAc: beta-1,3-glucuronyl-N-acet…	REFSEQ	Xu	REFSEQ glycosyltransferase; Xu	0					NA	NA	NA	FALSE
vSAG-1303	kanda-river-vSAG-022-0516_10_38	PC_009935		Notdetermined	VC_220_5	1	9	154754	Complete	100		Glycosyl transferases group 1 [PF00534.23]				2	MK	full-cat_1	38	20565	21863	1	D			YP_010114503.1	YP_010114503.1 glycosyltransferase [Flavobacterium phage vB_FspM_immuto_2-6A]	TRUE	0.5	401	7.33e-123	Glycosyl transferases group 1 [PF00534.23]		sp|Q8QL34|Y335_SIRV1	Xh	sp|Q8QL34|Y335_SIRV1 Uncharacterized glycosyltransferase 335; Xh	0					NA	NA	NA	FALSE
vSAG-1303	kanda-river-vSAG-022-0516_10_37	PC_007753		Notdetermined	VC_220_5	1	9	154754	Complete	100		Glycosyl transferases group 1 [PF00534.23]; Glycosyl transferases group 1 [PF13692.9]				2	MK	full-cat_1	37	19631	20563	1	D			YP_010114502.1	YP_010114502.1 glycosyltransferase [Flavobacterium phage vB_FspM_immuto_2-6A]	FALSE	0.558	327	2.108e-99	Glycosyl transferases group 1 [PF00534.23]; Glycosyl transferases group 1 [PF13692.9]		sp|Q8QL34|Y335_SIRV1	Xh	sp|Q8QL34|Y335_SIRV1 Uncharacterized glycosyltransferase 335; Xh	0					NA	NA	NA	FALSE
vSAG-1309	kanda-river-vSAG-022-0510_3_4	PC_001875		Notdetermined	VC_56_0	2	153	64990	Medium-quality	70.52		Protein of unknown function (DUF2612) [PF11041.11]; Concanavalin A-like lectin/glucanases superfamily [PF13385.9]				1	MKF	full-cat_1	4	2848	4131	1	D			YP_008859236.1	YP_008859236.1 hypothetical protein PAK_P400025 [Pseudomonas phage PAK_P4]	FALSE	0.378	132	2.663e-31	Protein of unknown function (DUF2612) [PF11041.11]; Concanavalin A-like lectin/glucanases superfamily [PF13385.9]					0					NA	NA	NA	FALSE
vSAG-1309	kanda-river-vSAG-022-0510_3_21	PC_001869	MISC	Notdetermined	VC_56_0	2	153	64990	Medium-quality	70.52	K01520	dUTP pyrophosphatase [EC:3.6.1.23] [RN:R02100]	Information systems	Nucleotide	Pyrimidine deoxyribonuleotide biosynthesis, CDP/CTP => dCDP/dCTP,dTDP/dTTP	2	M	full-cat_1	21	12639	13103	-1	C	K01520	dUTP pyrophosphatase [EC:3.6.1.23]	YP_009285866.1	YP_009285866.1 deoxyuridine 5'-triphosphate nucleotide hydrolase [Pseudomonas phage NP1]	FALSE	0.566	168	1.726e-47	dUTPase [PF00692.22]		REFSEQ	Xu	REFSEQ deoxyuridine 5'-triphosphate nucleotidohydrolase; Xu	0					NA	NA	NA	FALSE
vSAG-1309	kanda-river-vSAG-022-0510_3_13	PC_002636		Notdetermined	VC_56_0	2	153	64990	Medium-quality	70.52		Ribonucleotide reductase, barrel domain [PF02867.18]				2	MKE	full-cat_1	13	7771	9237	-1	D			YP_009507461.1	YP_009507461.1 ribonucleoside-triphosphate reductase [Heterosigma akashiwo virus 01]	TRUE	0.514	472	1.58e-146	Ribonucleotide reductase, barrel domain [PF02867.18]					0					NA	NA	NA	FALSE
vSAG-1312	kanda-river-vSAG-022-0507_0_30	PC_002631	Organic Nitrogen	Notdetermined	VC_256_0	14	483	37094	Medium-quality	81.82	K00558	DNA (cytosine-5-)-methyltransferase [EC:2.1.1.37] [RN:R04858]	Amino Acid		Methionine degradation	1	M	full-cat_1	30	16127	17191	1	C	K00558	DNA (cytosine-5)-methyltransferase 1 [EC:2.1.1.37]	YP_009855490.1	YP_009855490.1 DNA methyltransferase [Flavobacterium phage vB_FspS_tooticki6-1]	FALSE	0.44	273	5.602e-80	C-5 cytosine-specific DNA methylase [PF00145.20]		sp|P34877|MTSA_LACLC	Xp;Xh	sp|P34877|MTSA_LACLC Modification methylase ScrFIA; XhXp	0					NA	NA	NA	FALSE
vSAG-1321	kanda-river-vSAG-022-0498_2_19	PC_000109	Organic Nitrogen	Notdetermined	VC_585_0	2	87	74207	Medium-quality	71.18	K00558	DNA (cytosine-5-)-methyltransferase [EC:2.1.1.37] [RN:R04858]	Amino Acid		Methionine degradation	3	M	full-cat_2	19	7079	8392	-1	C	K00558	DNA (cytosine-5)-methyltransferase 1 [EC:2.1.1.37]	YP_009010750.1	YP_009010750.1 DNA methyltransferase [Croceibacter phage P2559Y]	FALSE	0.379	263	1.907e-75	C-5 cytosine-specific DNA methylase [PF00145.20]		sp|P34877|MTSA_LACLC	Xp;Xh	sp|P34877|MTSA_LACLC Modification methylase ScrFIA; XhXp	0					NA	NA	NA	FALSE
vSAG-1322	kanda-river-vSAG-022-0497_0_10	PC_009831		Notdetermined	VC_467_0	10	604	32988	High-quality	91.36		Concanavalin A-like lectin/glucanases superfamily [PF13385.9]; Pentaxin family [PF00354.20]				3	MKF	full-cat_2	10	5724	6473	1	D						NA	NA	NA	Concanavalin A-like lectin/glucanases superfamily [PF13385.9]; Pentaxin family [PF00354.20]					0					NA	NA	NA	FALSE
vSAG-1326	kanda-river-vSAG-022-0492_2_20	PC_020413		Notdetermined	VC_623_0	6	476	36858	High-quality	93.64		Concanavalin A-like lectin/glucanases superfamily [PF13385.9]; Pentaxin family [PF00354.20]				2	MK	full-cat_1	20	8065	8748	-1	D						NA	NA	NA	Concanavalin A-like lectin/glucanases superfamily [PF13385.9]; Pentaxin family [PF00354.20]					0					NA	NA	NA	FALSE
vSAG-1333	kanda-river-vSAG-022-0485_1_19	PC_000109	Organic Nitrogen	Notdetermined	VC_501_0	3	214	57962	Medium-quality	79.31	K00558	DNA (cytosine-5-)-methyltransferase [EC:2.1.1.37] [RN:R04858]	Amino Acid		Methionine degradation	2	M	full-cat_1	19	8226	9575	-1	C	K00558	DNA (cytosine-5)-methyltransferase 1 [EC:2.1.1.37]	YP_009010751.1	YP_009010751.1 DNA methyltransferase [Croceibacter phage P2559Y]	FALSE	0.41	301	2.273e-88	C-5 cytosine-specific DNA methylase [PF00145.20]		sp|P34877|MTSA_LACLC	Xp;Xh	sp|P34877|MTSA_LACLC Modification methylase ScrFIA; XhXp	0					NA	NA	NA	FALSE
vSAG-1336	kanda-river-vSAG-022-0482_1_37	PC_026423		Notdetermined	VC_620_0	2	293	31181	Medium-quality	56.65		GT2 cellulose synthase (EC 2.4.1.12); chitin synthase (EC 2.4.1.16); dolichyl-phosphate beta-D-mannosyltransferase (EC 2.4.1.83); dolichyl-phosphate beta-glucosyltransferase (EC 2.4.1.117); N-acetylglucosaminyltransferase (EC 2.4.1.-)				1	M	full-cat_1	37	24853	25593	-1	D						NA	NA	NA	Glycosyl transferase family 2 [PF00535.29]; Glycosyltransferase like family 2 [PF13641.9]	GT2 cellulose synthase (EC 2.4.1.12); chitin synthase (EC 2.4.1.16); dolichyl-phosphate beta-D-mannosyltransferase (EC 2.4.1.83); dolichyl-phosphate beta-glucosyltransferase (EC 2.4.1.117); N-acetylglucosaminyltransferase (EC 2.4.1.-); N-acetylgalactosaminyltransferase (EC 2.4.1.-); hyaluronan synthase (EC 2.4.1.212); chitin oligosaccharide synthase (EC 2.4.1.-); beta-1,3-glucan synthase (EC 2.4.…				0					NA	NA	NA	FALSE
vSAG-1336	kanda-river-vSAG-022-0482_1_36	PC_034721		Notdetermined	VC_620_0	2	293	31181	Medium-quality	56.65		GT2 cellulose synthase (EC 2.4.1.12); chitin synthase (EC 2.4.1.16); dolichyl-phosphate beta-D-mannosyltransferase (EC 2.4.1.83); dolichyl-phosphate beta-glucosyltransferase (EC 2.4.1.117); N-acetylglucosaminyltransferase (EC 2.4.1.-)				1	M	full-cat_1	36	24113	24856	-1	D						NA	NA	NA	Glycosyl transferase family 2 [PF00535.29]; Glycosyltransferase like family 2 [PF13641.9]	GT2 cellulose synthase (EC 2.4.1.12); chitin synthase (EC 2.4.1.16); dolichyl-phosphate beta-D-mannosyltransferase (EC 2.4.1.83); dolichyl-phosphate beta-glucosyltransferase (EC 2.4.1.117); N-acetylglucosaminyltransferase (EC 2.4.1.-); N-acetylgalactosaminyltransferase (EC 2.4.1.-); hyaluronan synthase (EC 2.4.1.212); chitin oligosaccharide synthase (EC 2.4.1.-); beta-1,3-glucan synthase (EC 2.4.…	sp|A0A0H3JNB0|TARP_STAAN	Xh	sp|A0A0H3JNB0|TARP_STAAN Poly(ribitol-phosphate) beta-N-acetylglucosaminyltransferase TarP; Xh	0					NA	NA	NA	FALSE
vSAG-1339	kanda-river-vSAG-022-0478_1_25	PC_026408	carbon utilization	Notdetermined	VC_618_0	2	681	28924	Medium-quality	71.44	CE3	CE3 acetyl xylan esterase (EC 3.1.1.72).	CAZY		Carbohydrate Esterases	1	M	full-cat_1	25	20449	23010	1	D			YP_009777804.1	YP_009777804.1 hypothetical protein HOQ53_gp15 [uncultured phage_MedDCM-OCT-S45-C18]	FALSE	0.275	72	7.523e-12	GDSL-like Lipase/Acylhydrolase family [PF13472.9]	CE3 acetyl xylan esterase (EC 3.1.1.72). [CE3]	REFSEQ	Xu	REFSEQ hypothetical protein; Xu	0					NA	NA	NA	FALSE
vSAG-1343	kanda-river-vSAG-022-0474_4_41	PC_026400		Notdetermined	VC_617_0	3	178	62196	Medium-quality	65.12		Concanavalin A-like lectin/glucanases superfamily [PF13385.9]; Ig-like domain CHU_C associated [PF19081.3]				2	MK	full-cat_1	41	25694	31879	-1	D						NA	NA	NA	Concanavalin A-like lectin/glucanases superfamily [PF13385.9]; Ig-like domain CHU_C associated [PF19081.3]					0					NA	NA	NA	FALSE
vSAG-1344	kanda-river-vSAG-022-0473_0_48	PC_009019		Notdetermined	VC_499_0	5	135	66992	Complete	100		Exostosin family [PF03016.18]				1	MK	full-cat_1	48	38606	39424	1	D						NA	NA	NA	Exostosin family [PF03016.18]					0					NA	NA	NA	FALSE
vSAG-1344	kanda-river-vSAG-022-0473_0_45	PC_007618		Notdetermined	VC_499_0	5	135	66992	Complete	100		GDP-D-mannose 3', 5'-epimerase [EC:5.1.3.18 5.1.3.-]				1	MK	full-cat_1	45	36703	37659	1	C	K10046	GDP-D-mannose 3', 5'-epimerase [EC:5.1.3.18 5.1.3.-]	YP_009665363.1	YP_009665363.1 GDP-L-fucose synthase 2 [Paramecium bursaria Chlorella virus NYs1]	FALSE	0.248	98	5.323e-21	GDP-mannose 4,6 dehydratase [PF16363.8]; NAD dependent epimerase/dehydratase family [PF01370.24]; RmlD substrate binding domain [PF04321.20]; 3-beta hydroxysteroid dehydrogenase/isomerase family [PF01073.22]		sp|P27830|RMLB2_ECOLI	Xh	sp|P27830|RMLB2_ECOLI dTDP-glucose 4,6-dehydratase 2; Xh	0					NA	NA	NA	FALSE
vSAG-1345	kanda-river-vSAG-022-0472_2_57	PC_004703		Notdetermined	VC_527_1	4	55	85008	Medium-quality	76.71		PhoH-like protein [PF02562.19]				2	MK	full-cat_1	57	41562	42374	1	D			YP_009823095.1	YP_009823095.1 PhoH [Rheinheimera phage vB_RspM_Barba19A]	FALSE	0.707	338	4.142e-104	PhoH-like protein [PF02562.19]		sp|O07635|YLAK_BACSU	Xh	sp|O07635|YLAK_BACSU Uncharacterized protein YlaK; Xh	0					NA	NA	NA	FALSE
vSAG-1353	kanda-river-vSAG-022-0464_1_28	PC_012405		Notdetermined	VC_255_0	1	729	26127	Medium-quality	73.92		Putative 2OG-Fe(II) oxygenase [PF13759.9]				1	MK	full-cat_1	28	19670	20104	-1	D						NA	NA	NA	Putative 2OG-Fe(II) oxygenase [PF13759.9]		REFSEQ	Xu	REFSEQ hypothetical protein; Xu	0					NA	NA	NA	FALSE
vSAG-1354	kanda-river-vSAG-022-0463_1_4	PC_010936	carbon utilization	Notdetermined	VC_309_0	5	489	36926	High-quality	100	GH136	GH136 lacto-N-biosidase (EC 3.2.1.140)	CAZY		Glycoside Hydrolases	2	MF	full-cat_1	4	731	2080	-1	D						NA	NA	NA		GH136 lacto-N-biosidase (EC 3.2.1.140); Lacto-N-biosidase (Lewis antigen a/b specificity) (EC 3.2.1.-) [GH136]				0					NA	NA	NA	FALSE
vSAG-1359	kanda-river-vSAG-022-0458_0_19	PC_016912		Notdetermined	VC_586_0	5	221	57316	High-quality	100		Patatin-like phospholipase [PF01734.25]				1	MK	full-cat_1	19	18910	19980	-1	D						NA	NA	NA	Patatin-like phospholipase [PF01734.25]					0					NA	NA	NA	FALSE
vSAG-1366	kanda-river-vSAG-022-0451_0_92	PC_009019		Notdetermined	VC_499_0	5	99	72070	High-quality	98.58		Exostosin family [PF03016.18]				1	MK	full-cat_1	92	54679	55497	1	D						NA	NA	NA	Exostosin family [PF03016.18]					0					NA	NA	NA	FALSE
vSAG-1366	kanda-river-vSAG-022-0451_0_89	PC_007618		Notdetermined	VC_499_0	5	99	72070	High-quality	98.58		GDP-D-mannose 3', 5'-epimerase [EC:5.1.3.18 5.1.3.-]				1	MK	full-cat_1	89	52707	53732	1	C	K10046	GDP-D-mannose 3', 5'-epimerase [EC:5.1.3.18 5.1.3.-]	YP_009665363.1	YP_009665363.1 GDP-L-fucose synthase 2 [Paramecium bursaria Chlorella virus NYs1]	FALSE	0.2	69	1.529e-11	GDP-mannose 4,6 dehydratase [PF16363.8]; NAD dependent epimerase/dehydratase family [PF01370.24]; RmlD substrate binding domain [PF04321.20]; 3-beta hydroxysteroid dehydrogenase/isomerase family [PF01073.22]		sp|P27830|RMLB2_ECOLI	Xh	sp|P27830|RMLB2_ECOLI dTDP-glucose 4,6-dehydratase 2; Xh	0					NA	NA	NA	FALSE
vSAG-1366	kanda-river-vSAG-022-0451_0_104	PC_026208		Notdetermined	VC_499_0	5	99	72070	High-quality	98.58		Alpha-L-arabinofuranosidase B, catalytic [PF09206.14]				1	MKF	full-cat_1	104	68856	69791	1	D			YP_005098358.1	YP_005098358.1 hypothetical protein S-CBS4_gp059 [Synechococcus phage S-CBS4]	FALSE	0.223	75	1.055e-13	Alpha-L-arabinofuranosidase B, catalytic [PF09206.14]					0					NA	NA	NA	FALSE
vSAG-1367	kanda-river-vSAG-022-0450_2_83	PC_034526	carbon utilization	Notdetermined	VC_570_1	1	33	103972	Medium-quality	89.19	GT11	GT11 GDP-L-Fuc: galactoside alpha-1,2-L-fucosyltransferase (EC 2.4.1.69); GDP-L-Fuc: beta-LacNac alpha-1,3-L-fucosyltransferase (EC 2.4.1.-)	CAZY		GlycosylTransferases	2	M	full-cat_1	83	44113	44964	1	D			YP_009323122.1	YP_009323122.1 glycosyltransfersae family protein [Synechococcus phage S-CAM7]	FALSE	0.273	77	1.591e-14	Glycosyl transferase family 11 [PF01531.19]	GT11 GDP-L-Fuc: galactoside alpha-1,2-L-fucosyltransferase (EC 2.4.1.69); GDP-L-Fuc: beta-LacNac alpha-1,3-L-fucosyltransferase (EC 2.4.1.-) [GT11]	sp|Q58YV9|WBNK_ECOLX	Xh	sp|Q58YV9|WBNK_ECOLX O-antigen biosynthesis glycosyltransferase WbnK; Xh	0					NA	NA	NA	FALSE
vSAG-1367	kanda-river-vSAG-022-0450_2_73	PC_004168		Notdetermined	VC_570_1	1	33	103972	Medium-quality	89.19		Phosphoribosyl-ATP pyrophosphohydrolase [PF01503.20]				2	MK	full-cat_1	73	38575	38988	1	D			YP_009209705.1	YP_009209705.1 hypothetical protein AVT43_gp45 [Polaribacter phage P12002L]	FALSE	0.499	115	3.548e-29	Phosphoribosyl-ATP pyrophosphohydrolase [PF01503.20]		sp|Q5UQE7|YL479_MIMIV	Xu	sp|Q5UQE7|YL479_MIMIV Uncharacterized protein L479; Xu	0					NA	NA	NA	FALSE
vSAG-1367	kanda-river-vSAG-022-0450_2_46	PC_000125		Notdetermined	VC_570_1	1	33	103972	Medium-quality	89.19		nicotinamide phosphoribosyltransferase [EC:2.4.2.12]				2	MK	full-cat_1	46	24536	26245	1	C	K03462	nicotinamide phosphoribosyltransferase [EC:2.4.2.12]	YP_010111353.1	YP_010111353.1 putative nicotinate phosphoribosyltransferase [crAssphage cr111_1]	TRUE	0.422	417	2.668e-126	Nicotinate phosphoribosyltransferase (NAPRTase) family [PF04095.19]; Nicotinamide phosphoribosyltransferase, N-terminal domain [PF18127.4]		sp|Q99KQ4|NAMPT_MOUSE	Xh	sp|Q99KQ4|NAMPT_MOUSE Nicotinamide phosphoribosyltransferase; Xh	0					NA	NA	NA	FALSE
vSAG-1369	kanda-river-vSAG-022-0448_0_34	PC_009879	carbon utilization	Notdetermined	VC_507_0	4	48	74955	Medium-quality	64.11	GT4	Glycosyl transferases group 1 [PF00534.23]; Glycosyl transferases group 1 [PF13692.9]	CAZY		GlycosylTransferases	2	MK	full-cat_1	34	26905	27927	1	D			YP_009322949.1	YP_009322949.1 glycosyl transferase, group 1 family protein [Synechococcus phage S-CAM7]	FALSE	0.39	215	1.548e-60	Glycosyl transferases group 1 [PF00534.23]; Glycosyl transferases group 1 [PF13692.9]	GT4 sucrose synthase (EC 2.4.1.13); sucrose-phosphate synthase (EC 2.4.1.14); alpha-glucosyltransferase (EC 2.4.1.52); lipopolysaccharide N-acetylglucosaminyltransferase (EC 2.4.1.56); phosphatidylinositol alpha-mannosyltransferase (EC 2.4.1.57); GDP-Man: Man1GlcNAc2-PP-dolichol alpha-1,3-mannosyltransferase (EC 2.4.1.132); GDP-Man: Man3GlcNAc2-PP-dolichol/Man4GlcNAc2-PP-dolichol alpha-1,2-mannos…	REFSEQ	Xu	REFSEQ glycosyl transferase, group 1 family protein; Xu	0					NA	NA	NA	FALSE
vSAG-1371	kanda-river-vSAG-022-0446_0_68	PC_013966		Myoviridae	VC_56_1	4	69	77830	Complete	100		Concanavalin A-like lectin/glucanases superfamily [PF13385.9]				1	MK	full-cat_1	68	43586	44293	1	D			YP_009207894.1	YP_009207894.1 putative concanavalin A-like protein [Ralstonia phage RSF1]	FALSE	0.234	66	2.18e-11	Concanavalin A-like lectin/glucanases superfamily [PF13385.9]					0					NA	NA	NA	FALSE
vSAG-1371	kanda-river-vSAG-022-0446_0_18	PC_004703		Myoviridae	VC_56_1	4	69	77830	Complete	100		PhoH-like protein [PF02562.19]				1	MK	full-cat_1	18	9096	9857	-1	D			YP_009823095.1	YP_009823095.1 PhoH [Rheinheimera phage vB_RspM_Barba19A]	FALSE	0.37	156	2.054e-41	PhoH-like protein [PF02562.19]		sp|O07635|YLAK_BACSU	Xh	sp|O07635|YLAK_BACSU Uncharacterized protein YlaK; Xh	0					NA	NA	NA	FALSE
vSAG-1372	kanda-river-vSAG-022-0445_6_23	PC_020595		Notdetermined	VC_463_0	3	653	30495	Medium-quality	84.78		Glycosyl transferases group 1 [PF13692.9]; Glycosyl transferases group 1 [PF00534.23]				2	MK	full-cat_1	23	9870	10928	1	D						NA	NA	NA	Glycosyl transferases group 1 [PF13692.9]; Glycosyl transferases group 1 [PF00534.23]		sp|Q8QL34|Y335_SIRV1	Xh	sp|Q8QL34|Y335_SIRV1 Uncharacterized glycosyltransferase 335; Xh	0					NA	NA	NA	FALSE
vSAG-1374	kanda-river-vSAG-022-0443_0_25	PC_002231	Organic Nitrogen	Notdetermined	VC_234_0	36	339	44183	Medium-quality	67.13	C93	Catlytic type: Cysteine; member is LapG peptidase (Pseudomonas fluorescens)	Peptidase		LapG peptidase	2	M	full-cat_1	25	16497	16868	-1	D						NA	NA	NA	Bacterial transglutaminase-like cysteine proteinase BTLCP [PF06035.14]					0	MER0390823	C93	MER0390823 - family C93 unassigned peptidases (Ochrobactrum anthropi) [C93.UPW]#C93#{peptidase unit: 68-169}~source YP_001369329~	FALSE	0.456	78	3.955e-16	FALSE
vSAG-1385	kanda-river-vSAG-022-0432_2_2	PC_006071	MISC	Notdetermined	VC_295_0	5	96	72436	Medium-quality	64.17	K01520	dUTP pyrophosphatase [EC:3.6.1.23] [RN:R02100]	Information systems	Nucleotide	Pyrimidine deoxyribonuleotide biosynthesis, CDP/CTP => dCDP/dCTP,dTDP/dTTP	3	MF	full-cat_2	2	313	741	-1	C	K01520	dUTP pyrophosphatase [EC:3.6.1.23]	YP_010110253.1	YP_010110253.1 dUTPase [crAssphage cr55_1]	FALSE	0.51	141	3.979e-38	dUTPase [PF00692.22]		REFSEQ	Xu	REFSEQ deoxyuridine 5'-triphosphate nucleotidohydrolase; Xu	0					NA	NA	NA	FALSE
vSAG-1386	kanda-river-vSAG-022-0431_2_35	PC_002237		Notdetermined	VC_593_0	5	398	40844	Medium-quality	77.1		L-ectoine synthase [EC:4.2.1.108]				2	MK	full-cat_1	35	16746	17135	1	C	K06720	L-ectoine synthase [EC:4.2.1.108]				NA	NA	NA	Ectoine synthase [PF06339.15]					0					NA	NA	NA	FALSE
vSAG-1388	kanda-river-vSAG-022-0429_0_12	PC_000125		Notdetermined	VC_302_0	3	74	75621	Medium-quality	81.02		nicotinamide phosphoribosyltransferase [EC:2.4.2.12]				2	MK	full-cat_1	12	5686	7293	1	C	K03462	nicotinamide phosphoribosyltransferase [EC:2.4.2.12]	YP_010111740.1	YP_010111740.1 putative nicotinamide phosphoribosyltransferase [crAssphage cr126_1]	TRUE	0.428	398	4.592e-120	Nicotinate phosphoribosyltransferase (NAPRTase) family [PF04095.19]; Nicotinamide phosphoribosyltransferase, N-terminal domain [PF18127.4]		sp|Q99KQ4|NAMPT_MOUSE	Xh	sp|Q99KQ4|NAMPT_MOUSE Nicotinamide phosphoribosyltransferase; Xh	0					NA	NA	NA	FALSE
vSAG-1394	kanda-river-vSAG-022-0422_2_47	PC_007101		Notdetermined	VC_295_0	5	83	74531	Medium-quality	74.92		Ribonucleotide reductase, barrel domain [PF02867.18]				2	MKE	full-cat_1	47	54029	54535	-1	D			YP_009831807.1	YP_009831807.1 ribonucleotide-diphosphate reductase [Streptomyces phage BRock]	FALSE	0.514	162	4.917e-45	Ribonucleotide reductase, barrel domain [PF02867.18]					0					NA	NA	NA	FALSE
vSAG-1394	kanda-river-vSAG-022-0422_2_44	PC_006071	MISC	Notdetermined	VC_295_0	5	83	74531	Medium-quality	74.92	K01520	dUTP pyrophosphatase [EC:3.6.1.23] [RN:R02100]	Information systems	Nucleotide	Pyrimidine deoxyribonuleotide biosynthesis, CDP/CTP => dCDP/dCTP,dTDP/dTTP	2	M	full-cat_1	44	52953	53390	-1	C	K01520	dUTP pyrophosphatase [EC:3.6.1.23]	YP_010110253.1	YP_010110253.1 dUTPase [crAssphage cr55_1]	FALSE	0.538	151	9.051e-42	dUTPase [PF00692.22]		REFSEQ	Xu	REFSEQ deoxyuridine 5'-triphosphate nucleotidohydrolase; Xu	0					NA	NA	NA	FALSE
vSAG-1400	kanda-river-vSAG-022-0416_0_83	PC_014061		Notdetermined	VC_586_0	5	224	57168	High-quality	100		phospholipase D [EC:3.1.4.4]				2	MK	full-cat_1	83	48404	48892	1	C	K17717	phospholipase D [EC:3.1.4.4]				NA	NA	NA	PLD-like domain [PF13091.9]					0					NA	NA	NA	FALSE
vSAG-1400	kanda-river-vSAG-022-0416_0_12	PC_016912		Notdetermined	VC_586_0	5	224	57168	High-quality	100		Patatin-like phospholipase [PF01734.25]				1	MK	full-cat_1	12	11939	13009	-1	D						NA	NA	NA	Patatin-like phospholipase [PF01734.25]					0					NA	NA	NA	FALSE
vSAG-1402	kanda-river-vSAG-022-0414_0_16	PC_002231	Organic Nitrogen	Notdetermined	VC_256_0	14	548	26805	Medium-quality	68.18	C93	Catlytic type: Cysteine; member is LapG peptidase (Pseudomonas fluorescens)	Peptidase		LapG peptidase	2	MF	full-cat_1	16	4360	4758	-1	D						NA	NA	NA	Bacterial transglutaminase-like cysteine proteinase BTLCP [PF06035.14]					0	MER0390823	C93	MER0390823 - family C93 unassigned peptidases (Ochrobactrum anthropi) [C93.UPW]#C93#{peptidase unit: 68-169}~source YP_001369329~	FALSE	0.469	74	1.302e-14	FALSE
vSAG-1407	kanda-river-vSAG-022-0409_0_40	PC_009831		Notdetermined	VC_467_0	10	572	31993	High-quality	91.05		Concanavalin A-like lectin/glucanases superfamily [PF13385.9]				2	MK	full-cat_1	40	20346	21089	-1	D						NA	NA	NA	Concanavalin A-like lectin/glucanases superfamily [PF13385.9]					0					NA	NA	NA	FALSE
vSAG-1408	kanda-river-vSAG-022-0408_3_11	PC_000109	Organic Nitrogen	Notdetermined	VC_581_0	6	311	46211	Medium-quality	63.66	K00558	DNA (cytosine-5-)-methyltransferase [EC:2.1.1.37] [RN:R04858]	Amino Acid		Methionine degradation	3	MF	full-cat_2	11	3953	5530	1	C	K00558	DNA (cytosine-5)-methyltransferase 1 [EC:2.1.1.37]	YP_009010750.1	YP_009010750.1 DNA methyltransferase [Croceibacter phage P2559Y]	FALSE	0.328	256	5.556e-72	C-5 cytosine-specific DNA methylase [PF00145.20]		sp|P34877|MTSA_LACLC	Xp;Xh	sp|P34877|MTSA_LACLC Modification methylase ScrFIA; XhXp	0					NA	NA	NA	FALSE
vSAG-1411	kanda-river-vSAG-022-0405_0_55	PC_001149	MISC	Podoviridae	VC_300_0	3	101	71959	Medium-quality	70.92	K00525	Ribonucleotide reductase, barrel domain [PF02867.18]	Information systems	Nucleotide	Pyrimidine deoxyribonuleotide biosynthesis, CDP/CTP => dCDP/dCTP,dTDP/dTTP	2	MKEF	full-cat_1	55	64467	65474	-1	C	K00525	ribonucleoside-diphosphate reductase alpha chain [EC:1.17.4.1]	YP_010111471.1	YP_010111471.1 vitamin B12-dependent ribonucleotide reductase [crAssphage cr112_1]	FALSE	0.581	360	1.511e-110	Ribonucleotide reductase, barrel domain [PF02867.18]					0					NA	NA	NA	FALSE
vSAG-1414	kanda-river-vSAG-022-0402_2_58	PC_025932		Notdetermined	VC_567_0	2	72	76074	Medium-quality	65.76		PhoH-like protein [PF02562.19]				2	MK	full-cat_1	58	29187	29849	1	D			YP_010114620.1	YP_010114620.1 phosphate starvation-inducible protein [Flavobacterium phage vB_FspM_immuto_2-6A]	FALSE	0.3	94	5.914e-21	PhoH-like protein [PF02562.19]		sp|O07635|YLAK_BACSU	Xh	sp|O07635|YLAK_BACSU Uncharacterized protein YlaK; Xh	0					NA	NA	NA	FALSE
vSAG-1414	kanda-river-vSAG-022-0402_2_47	PC_025931	MISC	Notdetermined	VC_567_0	2	72	76074	Medium-quality	65.76	K01520	dUTP pyrophosphatase [EC:3.6.1.23] [RN:R02100]	Information systems	Nucleotide	Pyrimidine deoxyribonuleotide biosynthesis, CDP/CTP => dCDP/dCTP,dTDP/dTTP	2	M	full-cat_1	47	25424	25882	1	C	K01520	dUTP pyrophosphatase [EC:3.6.1.23]				NA	NA	NA	dUTPase [PF00692.22]					0					NA	NA	NA	FALSE
vSAG-1414	kanda-river-vSAG-022-0402_2_40	PC_007081		Notdetermined	VC_567_0	2	72	76074	Medium-quality	65.76		Ribonucleotide reductase, barrel domain [PF02867.18]; Ribonucleotide reductase alpha domain [PF17975.4]				2	MKE	full-cat_1	40	19010	21886	1	D			YP_009823158.1	YP_009823158.1 ribonucleotide reductase [Rheinheimera phage Barba21A]	FALSE	0.275	239	4.769e-63	Ribonucleotide reductase, barrel domain [PF02867.18]; Ribonucleotide reductase alpha domain [PF17975.4]		REFSEQ	Xu	REFSEQ intein-containing RnR; Xu	0	MER0113162	N10	MER0113162 - family N10 unassigned peptide lyases (Desulfitobacterium hafniense) [N10.UPW]#N10#{peptidase unit: 284-636}~source ACL18335~	FALSE	0.194	62	4.152e-08	FALSE
vSAG-1417	kanda-river-vSAG-022-0399_2_3	PC_013966		Siphoviridae	VC_256_0	14	530	35674	Medium-quality	82.3		Concanavalin A-like lectin/glucanases superfamily [PF13385.9]				1	MKF	full-cat_1	3	2880	3548	1	D						NA	NA	NA	Concanavalin A-like lectin/glucanases superfamily [PF13385.9]					0					NA	NA	NA	FALSE
vSAG-1423	kanda-river-vSAG-022-0393_1_35	PC_025894		Notdetermined	VC_568_5	1	30	105667	Medium-quality	82.47		YP_009329097.1 dTDPD-glucose 4,6-dehydratase [Cedratvirus A11]				2	MK	full-cat_1	35	14780	15730	1	D			YP_009329097.1	YP_009329097.1 dTDPD-glucose 4,6-dehydratase [Cedratvirus A11]	FALSE	0.252	63	6.847e-10	Polysaccharide biosynthesis protein [PF02719.18]; GDP-mannose 4,6 dehydratase [PF16363.8]; RmlD substrate binding domain [PF04321.20]; NAD dependent epimerase/dehydratase family [PF01370.24]; 3-beta hydroxysteroid dehydrogenase/isomerase family [PF01073.22]; Male sterility protein [PF07993.15]; short chain dehydrogenase [PF00106.28]; NAD(P)H-binding [PF13460.9]		sp|P27830|RMLB2_ECOLI	Xh	sp|P27830|RMLB2_ECOLI dTDP-glucose 4,6-dehydratase 2; Xh	0					NA	NA	NA	FALSE
vSAG-1423	kanda-river-vSAG-022-0393_1_106	PC_002636		Notdetermined	VC_568_5	1	30	105667	Medium-quality	82.47		Ribonucleotide reductase, barrel domain [PF02867.18]				2	MKE	full-cat_1	106	49527	51743	1	D			YP_009507461.1	YP_009507461.1 ribonucleoside-triphosphate reductase [Heterosigma akashiwo virus 01]	TRUE	0.381	390	1.374e-114	Ribonucleotide reductase, barrel domain [PF02867.18]					0					NA	NA	NA	FALSE
vSAG-1427	kanda-river-vSAG-022-0389_0_30	PC_025833	carbon utilization	Notdetermined	VC_564_0	2	182	61721	Medium-quality	63.5	GT13	GT13 alpha-1,3-mannosyl-glycoprotein beta-1,2-N-acetylglucosaminyltransferase (EC 2.4.1.101)	CAZY		GlycosylTransferases	2	M	full-cat_1	30	21372	23021	-1	D			YP_009809874.1	YP_009809874.1 hypothetical protein HOU02_gp481 [Caulobacter phage CcrBL9]	FALSE	0.246	68	6.032e-11	GNT-I family [PF03071.18]; Methyltransferase FkbM domain [PF05050.15]; Glycosyl transferase family 2 [PF00535.29]	GT13 alpha-1,3-mannosyl-glycoprotein beta-1,2-N-acetylglucosaminyltransferase (EC 2.4.1.101) [GT13]	REFSEQ	Xu	REFSEQ hypothetical protein; Xu	0					NA	NA	NA	FALSE
vSAG-1428	kanda-river-vSAG-022-0388_3_19	PC_020250		Notdetermined	VC_563_0	7	68	78689	Medium-quality	56.43		SPFH domain / Band 7 family [PF01145.28]				3	MKTF	full-cat_2	19	10772	11287	1	D						NA	NA	NA	SPFH domain / Band 7 family [PF01145.28]					0					NA	NA	NA	FALSE
vSAG-1429	kanda-river-vSAG-022-0387_5_12	PC_033862		NotDetermined	VC_548_2	1	1	396831	High-quality	93.19		SPFH domain / Band 7 family [PF01145.28]				3	MKF	full-cat_2	12	9505	11403	-1	D						NA	NA	NA	SPFH domain / Band 7 family [PF01145.28]		REFSEQ	Xu	REFSEQ hypothetical protein; Xu	0					NA	NA	NA	FALSE
vSAG-1429	kanda-river-vSAG-022-0387_48_7	PC_012194		NotDetermined	VC_548_2	1	1	396831	High-quality	93.19		GT2 cellulose synthase (EC 2.4.1.12); chitin synthase (EC 2.4.1.16); dolichyl-phosphate beta-D-mannosyltransferase (EC 2.4.1.83); dolichyl-phosphate beta-glucosyltransferase (EC 2.4.1.117); N-acetylglucosaminyltransferase (EC 2.4.1.-)				3	MF	full-cat_2	7	3100	4977	1	D			YP_009173438.1	YP_009173438.1 glycosyltransferase family 2 [Chrysochromulina ericina virus]	FALSE	0.342	186	8.468e-48	Glycosyl transferase family 2 [PF00535.29]; Glycosyltransferase like family 2 [PF13641.9]; Glycosyltransferase like family 2 [PF10111.12]	GT2 cellulose synthase (EC 2.4.1.12); chitin synthase (EC 2.4.1.16); dolichyl-phosphate beta-D-mannosyltransferase (EC 2.4.1.83); dolichyl-phosphate beta-glucosyltransferase (EC 2.4.1.117); N-acetylglucosaminyltransferase (EC 2.4.1.-); N-acetylgalactosaminyltransferase (EC 2.4.1.-); hyaluronan synthase (EC 2.4.1.212); chitin oligosaccharide synthase (EC 2.4.1.-); beta-1,3-glucan synthase (EC 2.4.…	sp|A0A0H3JNB0|TARP_STAAN	Xh	sp|A0A0H3JNB0|TARP_STAAN Poly(ribitol-phosphate) beta-N-acetylglucosaminyltransferase TarP; Xh	0					NA	NA	NA	FALSE
vSAG-1429	kanda-river-vSAG-022-0387_44_4	PC_004433		NotDetermined	VC_548_2	1	1	396831	High-quality	93.19		GDPmannose 4,6-dehydratase [EC:4.2.1.47]				3	MKF	full-cat_2	4	1612	2685	-1	C	K01711	GDPmannose 4,6-dehydratase [EC:4.2.1.47]	YP_009323158.1	YP_009323158.1 GDP-mannose 4,6-dehydratase [Synechococcus phage S-CAM7]	TRUE	0.664	441	2.892e-138	GDP-mannose 4,6 dehydratase [PF16363.8]; NAD dependent epimerase/dehydratase family [PF01370.24]; RmlD substrate binding domain [PF04321.20]		sp|P27830|RMLB2_ECOLI	Xh	sp|P27830|RMLB2_ECOLI dTDP-glucose 4,6-dehydratase 2; Xh	0					NA	NA	NA	FALSE
vSAG-1429	kanda-river-vSAG-022-0387_18_46	PC_033940		NotDetermined	VC_548_2	1	1	396831	High-quality	93.19		pantetheine-phosphate adenylyltransferase [EC:2.7.7.3]				2	MKF	full-cat_1	46	38833	39309	1	C	K00954	pantetheine-phosphate adenylyltransferase [EC:2.7.7.3]				NA	NA	NA	Cytidylyltransferase-like [PF01467.29]					0					NA	NA	NA	FALSE
vSAG-1429	kanda-river-vSAG-022-0387_17_9	PC_025790	MISC	NotDetermined	VC_548_2	1	1	396831	High-quality	93.19	K01885	glutamyl-tRNA synthetase [EC:6.1.1.17] [RN:R05578]	Antibiotic Resistance		Siroheme biosynthesis, glutamate => siroheme	2	MKF	full-cat_1	9	4073	5524	1	C	K01885	glutamyl-tRNA synthetase [EC:6.1.1.17]				NA	NA	NA	tRNA synthetases class I (E and Q), catalytic domain [PF00749.24]					0					NA	NA	NA	FALSE
vSAG-1429	kanda-river-vSAG-022-0387_13_10	PC_033903	MISC	NotDetermined	VC_548_2	1	1	396831	High-quality	93.19	K01886	QARS; glutaminyl-tRNA synthetase [EC:6.1.1.18]	Information systems		Aminoacyl-tRNA biosynthesis, eukaryotes	3	MK	full-cat_2	10	5391	7004	1	C	K01886	glutaminyl-tRNA synthetase [EC:6.1.1.18]				NA	NA	NA	tRNA synthetases class I (E and Q), catalytic domain [PF00749.24]; tRNA synthetases class I (E and Q), anti-codon binding domain [PF03950.21]					0					NA	NA	NA	FALSE
vSAG-1429	kanda-river-vSAG-022-0387_10_94	PC_025776		NotDetermined	VC_548_2	1	1	396831	High-quality	93.19		Guanylate kinase [PF00625.24]				3	MK	full-cat_2	94	53279	53824	-1	D			YP_010113686.1	YP_010113686.1 guanylate kinase [Enterococcus phage 9183]	FALSE	0.313	79	3.248e-16	Guanylate kinase [PF00625.24]		sp|Q16774|KGUA_HUMAN	Xh	sp|Q16774|KGUA_HUMAN Guanylate kinase; Xh	0					NA	NA	NA	FALSE
vSAG-1429	kanda-river-vSAG-022-0387_10_87	PC_025772	MISC	NotDetermined	VC_548_2	1	1	396831	High-quality	93.19	K01939	adenylosuccinate synthase [EC:6.3.4.4] [RN:R01135]	Information systems	Nucleotide	Adenine ribonucleotide biosynthesis, IMP => ADP,ATP	3	M	full-cat_2	87	47700	48884	-1	C	K01939	adenylosuccinate synthase [EC:6.3.4.4]	YP_009482531.1	YP_009482531.1 Adenylosuccinate synthetase [Pandoravirus neocaledonia]	FALSE	0.282	206	1.152e-56	Adenylosuccinate synthetase [PF00709.24]		sp|B3QQZ0|PURA_CHLP8	Xh	sp|B3QQZ0|PURA_CHLP8 Adenylosuccinate synthetase; Xh	0					NA	NA	NA	FALSE
vSAG-1429	kanda-river-vSAG-022-0387_10_30	PC_020190		NotDetermined	VC_548_2	1	1	396831	High-quality	93.19		Glycosyl transferases group 1 [PF00534.23]				3	MK	full-cat_2	30	13054	14070	-1	D			YP_001950136.1	YP_001950136.1 hypothetical protein RSL1_ORF258 [Ralstonia phage phiRSL1]	FALSE	0.392	224	2.071e-63	Glycosyl transferases group 1 [PF00534.23]					0					NA	NA	NA	FALSE
vSAG-1429	kanda-river-vSAG-022-0387_10_129	PC_020208		NotDetermined	VC_548_2	1	1	396831	High-quality	93.19		Patatin-like phospholipase [PF01734.25]				3	MKF	full-cat_2	129	82625	83560	1	D						NA	NA	NA	Patatin-like phospholipase [PF01734.25]					0					NA	NA	NA	FALSE
